# Supplementary material for: ZW and XY Sex Chromosomes Drive Rapid and Distinctive Evolution of Sex‐Biased Gene Expression
Source: Mol Ecol. 2025 Oct 18;34(22):e70152. doi: 10.1111/mec.70152 (PMC12617055; doi:10.1111/mec.70152)
Supplement: Supplementary file 2 — Table S1: Available RNA‐sequencing data for Cyprichromini. Table S2: Sequencing read statistics. Table S3: Datasets of total genes included in differential gene expression analysis. Table S4: List of sex‐biased genes. Table S5: Results of Fisher's exact test to investigate if sex‐biased genes are more likely to be located on sex chromosomes than autosomes. Table S6: Proportion of sex‐biased genes on each chromosome. Table S7: Shared sex‐biased genes on sex chromosomes in Cyprichromis. Table S8: Rank–rank hypergeometric overlap (RRHO) analyses of sex‐biased genes. Table S9: Sex‐biased genes (SBGs) under directional selection. Table S10: Results of Fisher's exact test to investigate directional selection of sex‐biased genes in males and females. Table S11: Results of Fisher's exact test to investigate directional selection on sex chromosomes and autosomes. [file MEC-34-e70152-s002.xlsx]

## Sheet: Table S1
Table S1 Availbale RNA sequencing data for Cyprichromini.
Tribe	Species abbriviation	Full name	Sex	Tissue	Number of replicates
Cyprichromini	Cypdwj	Cyprichromis sp. "dwarf jumbo"	F	Gonads	3
Cyprichromini	Cypdwj	Cyprichromis sp. "dwarf jumbo"	M	Gonads	3
Cyprichromini	Cypdwj	Cyprichromis sp. "dwarf jumbo"	F	Brain	3
Cyprichromini	Cypdwj	Cyprichromis sp. "dwarf jumbo"	M	Brain	3
Cyprichromini	Cypdwj	Cyprichromis sp. "dwarf jumbo"	F	Gills	3
Cyprichromini	Cypdwj	Cyprichromis sp. "dwarf jumbo"	M	Gills	3
Cyprichromini	Cypdwj	Cyprichromis sp. "dwarf jumbo"	F	Liver	3
Cyprichromini	Cypdwj	Cyprichromis sp. "dwarf jumbo"	M	Liver	3
Cyprichromini	Cypdwj	Cyprichromis sp. "dwarf jumbo"	F	Lower pharyngeal Jaw	3
Cyprichromini	Cypdwj	Cyprichromis sp. "dwarf jumbo"	M	Lower pharyngeal Jaw	3
Cyprichromini	Cyplep	Cyprichromis leptosoma	F	Gonads	3
Cyprichromini	Cyplep	Cyprichromis leptosoma	M	Gonads	3
Cyprichromini	Cyplep	Cyprichromis leptosoma	F	Brain	3
Cyprichromini	Cyplep	Cyprichromis leptosoma	M	Brain	3
Cyprichromini	Cyplep	Cyprichromis leptosoma	F	Gills	3
Cyprichromini	Cyplep	Cyprichromis leptosoma	M	Gills	3
Cyprichromini	Cypmic	Cyprichromis microlepidotus	F	Gonads	3
Cyprichromini	Cypmic	Cyprichromis microlepidotus	M	Gonads	3
Cyprichromini	Cypmic	Cyprichromis microlepidotus	F	Brain	3
Cyprichromini	Cypmic	Cyprichromis microlepidotus	M	Brain	3
Cyprichromini	Cypmic	Cyprichromis microlepidotus	F	Gills	3
Cyprichromini	Cypmic	Cyprichromis microlepidotus	M	Gills	3
Cyprichromini	Cypmic	Cyprichromis microlepidotus	F	Liver	3
Cyprichromini	Cypmic	Cyprichromis microlepidotus	M	Liver	3
Cyprichromini	Cypmic	Cyprichromis microlepidotus	F	Lower pharyngeal Jaw	3
Cyprichromini	Cypmic	Cyprichromis microlepidotus	M	Lower pharyngeal Jaw	3
Cyprichromini	PcybrN	Paracyprichromis brieni "North'	F	Gonads	3
Cyprichromini	PcybrN	Paracyprichromis brieni "North'	M	Gonads	3
Cyprichromini	PcybrN	Paracyprichromis brieni "North'	F	Brain	3
Cyprichromini	PcybrN	Paracyprichromis brieni "North'	M	Brain	3
Cyprichromini	PcybrN	Paracyprichromis brieni "North'	F	Gills	3
Cyprichromini	PcybrN	Paracyprichromis brieni "North'	M	Gills	3
Cyprichromini	PcybrN	Paracyprichromis brieni "North'	F	Liver	3
Cyprichromini	PcybrN	Paracyprichromis brieni "North'	M	Liver	3
Cyprichromini	PcybrN	Paracyprichromis brieni "North'	F	Lower pharyngeal Jaw	3
Cyprichromini	PcybrN	Paracyprichromis brieni "North'	M	Lower pharyngeal Jaw	3
Cyprichromini	Pcynig	Paracyprichromis nigripinnis	F	Gonads	3
Cyprichromini	Pcynig	Paracyprichromis nigripinnis	M	Gonads	3
Cyprichromini	Pcynig	Paracyprichromis nigripinnis	F	Brain	3
Cyprichromini	Pcynig	Paracyprichromis nigripinnis	M	Brain	2
Cyprichromini	Pcynig	Paracyprichromis nigripinnis	F	Gills	3
Cyprichromini	Pcynig	Paracyprichromis nigripinnis	M	Gills	3
Cyprichromini	Pcynig	Paracyprichromis nigripinnis	F	Liver	3
Cyprichromini	Pcynig	Paracyprichromis nigripinnis	M	Liver	3
Cyprichromini	Pcynig	Paracyprichromis nigripinnis	F	Lower pharyngeal Jaw	2
Cyprichromini	Pcynig	Paracyprichromis nigripinnis	M	Lower pharyngeal Jaw	3

## Sheet: Table S2
Table S2 Sequencing read statistics. Abbreviations for tissues VE=liver, AD= gonad, GI=gills, LP=lower pharyngyal jaw, BR=brain)
Species	Sex	Tissue	Library ID El Taher, Böhne et al. 2021	Total input reads	Uniquely mapped reads
Cyprichromis sp. "dwarf jumbo"	M	VE	Cypdwj_MVC5_OHH3_VE_M	9075136	5774584
Cyprichromis sp. "dwarf jumbo"	M	AD	Cypdwj_MVC5_OHH4_AD_M	12180905	8776061
Cyprichromis sp. "dwarf jumbo"	M	GI	Cypdwj_MVC5_OHH5_GI_M	8636261	4811367
Cyprichromis sp. "dwarf jumbo"	M	LP	Cypdwj_MVC5_OHH6_LP_M	9669943	6678693
Cyprichromis sp. "dwarf jumbo"	M	BR	Cypdwj_MVC5_OHH7_BR_M	12312100	8937064
Cyprichromis sp. "dwarf jumbo"	M	VE	Cypdwj_MVC6_OHI4_VE_M	7892344	4947985
Cyprichromis sp. "dwarf jumbo"	M	AD	Cypdwj_MVC6_OHI5_AD_M	11708242	7070313
Cyprichromis sp. "dwarf jumbo"	M	GI	Cypdwj_MVC6_OHI6_GI_M	9379684	6040353
Cyprichromis sp. "dwarf jumbo"	M	LP	Cypdwj_MVC6_OHI7_LP_M	7798852	5366933
Cyprichromis sp. "dwarf jumbo"	M	BR	Cypdwj_MVC6_OHI8_BR_M	7614672	5794436
Cyprichromis sp. "dwarf jumbo"	M	VE	Cypdwj_MVC7_OIA6_VE_M	8092680	5315245
Cyprichromis sp. "dwarf jumbo"	M	AD	Cypdwj_MVC7_OIA7_AD_M	10614605	7638240
Cyprichromis sp. "dwarf jumbo"	M	GI	Cypdwj_MVC7_OIA8_GI_M	12539555	8017510
Cyprichromis sp. "dwarf jumbo"	M	LP	Cypdwj_MVC7_OIA9_LP_M	7831384	5161490
Cyprichromis sp. "dwarf jumbo"	M	BR	Cypdwj_MVC7_OIB1_BR_M	9546580	7292593
Cyprichromis sp. "dwarf jumbo"	F	VE	Cypdwj_MVC8_OIB7_VE_F	9015301	5809743
Cyprichromis sp. "dwarf jumbo"	F	AD	Cypdwj_MVC8_OIB8_AD_F	11837796	9857906
Cyprichromis sp. "dwarf jumbo"	F	GI	Cypdwj_MVC8_OIB9_GI_F	10046604	6662180
Cyprichromis sp. "dwarf jumbo"	F	LP	Cypdwj_MVC8_OIC1_LP_F	7852557	5876973
Cyprichromis sp. "dwarf jumbo"	F	BR	Cypdwj_MVC8_OIC2_BR_F	9810243	7442348
Cyprichromis sp. "dwarf jumbo"	F	VE	Cypdwj_MVC9_OIC8_VE_F	8246432	5572263
Cyprichromis sp. "dwarf jumbo"	F	AD	Cypdwj_MVC9_OIC9_AD_F	8933185	7547058
Cyprichromis sp. "dwarf jumbo"	F	GI	Cypdwj_MVC9_OID1_GI_F	8694479	5866761
Cyprichromis sp. "dwarf jumbo"	F	LP	Cypdwj_MVC9_OID2_LP_F	10129955	6972861
Cyprichromis sp. "dwarf jumbo"	F	BR	Cypdwj_MVC9_OID3_BR_F	14441772	10640886
Cyprichromis sp. "dwarf jumbo"	F	VE	Cypdwj_MVD1_OID9_VE_F	10592264	7023517
Cyprichromis sp. "dwarf jumbo"	F	AD	Cypdwj_MVD1_OIE1_AD_F	8666845	7350517
Cyprichromis sp. "dwarf jumbo"	F	GI	Cypdwj_MVD1_OIE2_GI_F	10812289	6908578
Cyprichromis sp. "dwarf jumbo"	F	LP	Cypdwj_MVD1_OIE3_LP_F	7703386	5563776
Cyprichromis sp. "dwarf jumbo"	F	BR	Cypdwj_MVD1_OIE4_BR_F	8745063	6707022
Cyprichromis leptosoma	F	AD	Cyplep_LNE5_MRG3_AD_F	9858210	8048746
Cyprichromis leptosoma	F	GI	Cyplep_LNE5_MRG4_GI_F	9638760	4612396
Cyprichromis leptosoma	F	BR	Cyplep_LNE5_MRG6_BR_F	12983222	9959032
Cyprichromis leptosoma	F	AD	Cyplep_LPC5_MYA7_AD_F	14108713	12130364
Cyprichromis leptosoma	F	GI	Cyplep_LPC5_MYA8_GI_F	11097123	7947795
Cyprichromis leptosoma	F	BR	Cyplep_LPC5_MYB1_BR_F	11839113	9206853
Cyprichromis leptosoma	M	AD	Cyplep_MUG5_LTH1_AD_M	11563991	8297595
Cyprichromis leptosoma	M	GI	Cyplep_MUG5_LTH3_GI_M	12463948	9026333
Cyprichromis leptosoma	M	BR	Cyplep_MUG5_LTH7_BR_M	13572384	10562621
Cyprichromis leptosoma	M	AD	Cyplep_MUG6_LTI5_AD_M	10794329	7702736
Cyprichromis leptosoma	M	GI	Cyplep_MUG6_LTI6_GI_M	10704902	7596834
Cyprichromis leptosoma	M	BR	Cyplep_MUG6_LTI8_BR_M	12269298	9494115
Cyprichromis leptosoma	F	AD	Cyplep_MUG7_LUA4_AD_F	12735406	10756502
Cyprichromis leptosoma	F	GI	Cyplep_MUG7_LUA6_GI_F	11837777	8248577
Cyprichromis leptosoma	F	BR	Cyplep_MUG7_LUB1_BR_F	8820068	6923342
Cyprichromis leptosoma	M	AD	Cyplep_MUG8_LUB8_AD_M	10384853	7186291
Cyprichromis leptosoma	M	GI	Cyplep_MUG8_LUB9_GI_M	10467022	7329194
Cyprichromis leptosoma	M	BR	Cyplep_MUG8_LUC2_BR_M	10560083	8145884
Cyprichromis microlepidotus	M	VE	Cypmic_ONF2_PZH3_VE_M	9108865	5487312
Cyprichromis microlepidotus	M	AD	Cypmic_ONF2_PZH4_AD_M	8598550	6011446
Cyprichromis microlepidotus	M	GI	Cypmic_ONF2_PZH5_GI_M	10368089	6972925
Cyprichromis microlepidotus	M	LP	Cypmic_ONF2_PZH6_LP_M	7677750	5029803
Cyprichromis microlepidotus	M	BR	Cypmic_ONF2_PZH7_BR_M	8892919	6715803
Cyprichromis microlepidotus	M	VE	Cypmic_ONF3_PZI4_VE_M	8078778	5278854
Cyprichromis microlepidotus	M	AD	Cypmic_ONF3_PZI5_AD_M	10131144	7311269
Cyprichromis microlepidotus	M	GI	Cypmic_ONF3_PZI6_GI_M	10925865	6654910
Cyprichromis microlepidotus	M	LP	Cypmic_ONF3_PZI7_LP_M	9676501	6553175
Cyprichromis microlepidotus	M	BR	Cypmic_ONF3_PZI8_BR_M	8897531	6682600
Cyprichromis microlepidotus	M	VE	Cypmic_ONF4_QAA6_VE_M	9067260	2619011
Cyprichromis microlepidotus	M	AD	Cypmic_ONF4_QAA7_AD_M	10030778	6290551
Cyprichromis microlepidotus	M	GI	Cypmic_ONF4_QAA8_GI_M	11935155	8023219
Cyprichromis microlepidotus	M	LP	Cypmic_ONF4_QAA9_LP_M	7685599	5365582
Cyprichromis microlepidotus	M	BR	Cypmic_ONF4_QAB1_BR_M	14248574	10693329
Cyprichromis microlepidotus	F	VE	Cypmic_ONF5_QAB7_VE_F	9387806	6192668
Cyprichromis microlepidotus	F	AD	Cypmic_ONF5_QAB8_AD_F	9450051	7677438
Cyprichromis microlepidotus	F	GI	Cypmic_ONF5_QAB9_GI_F	9881672	6806235
Cyprichromis microlepidotus	F	LP	Cypmic_ONF5_QAC1_LP_F	9748155	6793440
Cyprichromis microlepidotus	F	BR	Cypmic_ONF5_QAC2_BR_F	9553235	7124416
Cyprichromis microlepidotus	F	VE	Cypmic_ONF6_QAC8_VE_F	9518488	5756813
Cyprichromis microlepidotus	F	AD	Cypmic_ONF6_QAC9_AD_F	13080862	10903742
Cyprichromis microlepidotus	F	GI	Cypmic_ONF6_QAD1_GI_F	9442237	5697599
Cyprichromis microlepidotus	F	LP	Cypmic_ONF6_QAD2_LP_F	10299599	5252530
Cyprichromis microlepidotus	F	BR	Cypmic_ONF6_QAD3_BR_F	8870115	6777749
Cyprichromis microlepidotus	F	VE	Cypmic_ONF7_QAD9_VE_F	9335731	5222877
Cyprichromis microlepidotus	F	AD	Cypmic_ONF7_QAE1_AD_F	10599325	8922375
Cyprichromis microlepidotus	F	GI	Cypmic_ONF7_QAE2_GI_F	11053332	7709969
Cyprichromis microlepidotus	F	LP	Cypmic_ONF7_QAE3_LP_F	8997961	6175495
Cyprichromis microlepidotus	F	BR	Cypmic_ONF7_QAE4_BR_F	22396391	16707833
Paracyprichromis brieni "North'	M	VE	PcybrN_JXI2_KPD7_VE_M	9792434	6243120
Paracyprichromis brieni "North'	M	AD	PcybrN_JXI2_KPD8_AD_M	9767037	7027865
Paracyprichromis brieni "North'	M	GI	PcybrN_JXI2_KPD9_GI_M	10919055	7904198
Paracyprichromis brieni "North'	M	LP	PcybrN_JXI2_KPE1_LP_M	8853794	6350340
Paracyprichromis brieni "North'	M	BR	PcybrN_JXI2_KPE2_BR_M	10472294	7719103
Paracyprichromis brieni "North'	M	VE	PcybrN_JXI3_KPE8_VE_M	7242387	5034918
Paracyprichromis brieni "North'	M	AD	PcybrN_JXI3_KPE9_AD_M	9149985	6491442
Paracyprichromis brieni "North'	M	GI	PcybrN_JXI3_KPF1_GI_M	10068633	7038991
Paracyprichromis brieni "North'	M	LP	PcybrN_JXI3_KPF2_LP_M	9345731	7023980
Paracyprichromis brieni "North'	M	BR	PcybrN_JXI3_KPF3_BR_M	6265103	4774618
Paracyprichromis brieni "North'	F	VE	PcybrN_JXI4_KPF9_VE_F	9889020	6589064
Paracyprichromis brieni "North'	F	AD	PcybrN_JXI4_KPG1_AD_F	14924177	12723970
Paracyprichromis brieni "North'	F	GI	PcybrN_JXI4_KPG2_GI_F	13069707	8641388
Paracyprichromis brieni "North'	F	LP	PcybrN_JXI4_KPG3_LP_F	11099348	8094487
Paracyprichromis brieni "North'	F	BR	PcybrN_JXI4_KPG4_BR_F	11110957	8623732
Paracyprichromis brieni "North'	F	VE	PcybrN_JXI5_KPH1_VE_F	9066171	6027217
Paracyprichromis brieni "North'	F	AD	PcybrN_JXI5_KPH2_AD_F	8912297	7485699
Paracyprichromis brieni "North'	F	GI	PcybrN_JXI5_KPH3_GI_F	10262409	7068158
Paracyprichromis brieni "North'	F	LP	PcybrN_JXI5_KPH4_LP_F	11358007	8269185
Paracyprichromis brieni "North'	F	BR	PcybrN_JXI5_KPH5_BR_F	10151288	7847210
Paracyprichromis brieni "North'	M	VE	PcybrN_MVD2_OIF1_VE_M	9000993	5615405
Paracyprichromis brieni "North'	M	AD	PcybrN_MVD2_OIF2_AD_M	7746765	5236726
Paracyprichromis brieni "North'	M	GI	PcybrN_MVD2_OIF3_GI_M	12843962	8532358
Paracyprichromis brieni "North'	M	LP	PcybrN_MVD2_OIF4_LP_M	9896489	6580226
Paracyprichromis brieni "North'	M	BR	PcybrN_MVD2_OIF5_BR_M	10250704	7662613
Paracyprichromis brieni "North'	F	VE	PcybrN_MVD3_OIG2_VE_F	9171206	6183432
Paracyprichromis brieni "North'	F	AD	PcybrN_MVD3_OIG3_AD_F	8591068	7258095
Paracyprichromis brieni "North'	F	GI	PcybrN_MVD3_OIG4_GI_F	10171446	6706796
Paracyprichromis brieni "North'	F	LP	PcybrN_MVD3_OIG5_LP_F	28339924	15989441
Paracyprichromis brieni "North'	F	BR	PcybrN_MVD3_OIG6_BR_F	10144985	7809919
Paracyprichromis nigripinnis	M	VE	Pcynig_MOA1_NQB7_VE_M	10190028	6000037
Paracyprichromis nigripinnis	M	AD	Pcynig_MOA1_NQB8_AD_M	10353905	7655190
Paracyprichromis nigripinnis	M	GI	Pcynig_MOA1_NQB9_GI_M	10598354	6538647
Paracyprichromis nigripinnis	M	LP	Pcynig_MOA1_NQC1_LP_M	8152803	5724775
Paracyprichromis nigripinnis	M	BR	Pcynig_MOA1_NQC2_BR_M	11423484	8836860
Paracyprichromis nigripinnis	M	VE	Pcynig_MOA2_NQC7_VE_M	7766931	5162462
Paracyprichromis nigripinnis	M	AD	Pcynig_MOA2_NQC8_AD_M	10085604	7412325
Paracyprichromis nigripinnis	M	GI	Pcynig_MOA2_NQD1_GI_M	10804783	6508727
Paracyprichromis nigripinnis	M	LP	Pcynig_MOA2_NQD2_LP_M	8854133	5579251
Paracyprichromis nigripinnis	M	VE	Pcynig_MOA3_NQD9_VE_M	9531159	6065960
Paracyprichromis nigripinnis	M	AD	Pcynig_MOA3_NQE1_AD_M	13758541	10105137
Paracyprichromis nigripinnis	M	GI	Pcynig_MOA3_NQE2_GI_M	10007782	6589942
Paracyprichromis nigripinnis	M	LP	Pcynig_MOA3_NQE3_LP_M	7319408	5270767
Paracyprichromis nigripinnis	M	BR	Pcynig_MOA3_NQE4_BR_M	11164224	8603443
Paracyprichromis nigripinnis	F	VE	Pcynig_MOA4_NQF1_VE_F	10147552	6896607
Paracyprichromis nigripinnis	F	AD	Pcynig_MOA4_NQF2_AD_F	13762327	11727388
Paracyprichromis nigripinnis	F	GI	Pcynig_MOA4_NQF3_GI_F	9581114	6275499
Paracyprichromis nigripinnis	F	LP	Pcynig_MOA4_NQF4_LP_F	8110496	5793631
Paracyprichromis nigripinnis	F	BR	Pcynig_MOA4_NQF5_BR_F	11301375	8549396
Paracyprichromis nigripinnis	F	VE	Pcynig_MOA5_NQG2_VE_F	9790097	5846560
Paracyprichromis nigripinnis	F	AD	Pcynig_MOA5_NQG3_AD_F	13907404	11125749
Paracyprichromis nigripinnis	F	GI	Pcynig_MOA5_NQG4_GI_F	26234584	18316933
Paracyprichromis nigripinnis	F	LP	Pcynig_MOA5_NQG5_LP_F	7832672	5841021
Paracyprichromis nigripinnis	F	BR	Pcynig_MOA5_NQG6_BR_F	10285393	7953899
Paracyprichromis nigripinnis	F	VE	Pcynig_MOA6_NQH3_VE_F	9216009	5844185
Paracyprichromis nigripinnis	F	AD	Pcynig_MOA6_NQH4_AD_F	7708980	6162520
Paracyprichromis nigripinnis	F	GI	Pcynig_MOA6_NQH5_GI_F	11903164	6964951
Paracyprichromis nigripinnis	F	BR	Pcynig_MOA6_NQH7_BR_F	8595273	6525917

## Sheet: Table S3
Table S3 Datasets of total genes included in differential gene expression analysis. Numbers indicated for all tissues combined and for individual tissues. Total number of male-biased genes (MBGs) and female-biased genes (FBGs) on LG05, LG13 and LG15, and number of SBGs on autosomes.
Species	Tissue Type	Total number expressed genes	FBGs	MBGs	FBGs on LG05	MBGs on LG05	FBGs on LG13	MBGs on LG13	FBGs on LG15	MBGs on LG15
C. sp “dwarf jumbo”	Tissues combined	25650	871	1061	71	64	20	43	42	45
	Gonads	20748	7269	8657	356	409	271	335	310	406
	Brain	19507	32	59	3	2	2	3	2	4
	Gills	19946	29	17	8	2	0	0	1	0
	Liver	14939	200	193	20	19	5	8	14	7
	Lower pharyngeal Jaw	19579	204	167	17	6	5	9	11	4
C. leptosoma	Tissues combined	25374	1005	1002	65	62	47	47	43	35
	Gonads	21641	6757	7096	346	342	256	277	282	330
	Brain	19894	4	1	1	0	0	0	1	0
	Gills	20812	11	15	5	1	2	1	0	0
C. microlepidotus	Tissues combined	25718	1030	984	65	71	48	27	55	55
	Gonads	20288	7196	8080	347	392	271	307	313	364
	Brain	19823	17	24	0	9	1	0	1	0
	Gills	20306	49	43	5	3	1	1	2	0
	Liver	14877	71	149	4	11	1	3	5	5
	Lower pharyngeal Jaw	19521	15	26	1	6	1	0	1	0
P. brieni	Tissues combined	25750	60	87	3	5	3	3	6	2
	Gonads	20448	6547	7046	321	339	245	289	283	341
	Brain	19315	0	17	0	1	0	0	0	0
	Gills	20706	1	0	0	0	0	0	1	0
	Liver	14502	27	54	0	3	0	3	5	2
	Lower pharyngeal Jaw	20479	1	8	0	0	0	0	0	0
P. nigripinnis	Tissues combined	26256	2249	2688	105	145	73	87	111	126
	Gonads	21789	7121	8332	353	411	254	313	332	383
	Brain	19207	35	39	1	3	1	1	0	3
	Gills	21120	231	273	9	21	13	4	12	16
	Liver	15279	178	273	9	17	6	11	14	18
	Lower pharyngeal Jaw	19469	2	1	0	0	0	0	0	0

## Sheet: Table S4
Table S4 List of sex-biased genes. The table lists all SBGs out of the different models with their gene ID, gene name, associated p-value, log-fold change of expression and chromosomal location.
Species	Tissue	Sex-Biased direction	Gene ID	full name	LFC	P-value (FDR=0.05)	Chromosome
C. sp "dwarf jumbo"	Combined	Female	abcb10	ATP binding cassette subfamily B member 10	-0.476941	0.0221043	LG01
C. sp "dwarf jumbo"	Combined	Male	adamts17	ADAM metallopeptidase with thrombospondin type 1 motif 17	0.752637	0.0121101	LG01
C. sp "dwarf jumbo"	Combined	Male	ap3s2	adaptor related protein complex 3 subunit sigma 2	0.297677	0.0345156	LG01
C. sp "dwarf jumbo"	Combined	Female	arnt2	aryl hydrocarbon receptor nuclear translocator 2	-0.200487	0.0326351	LG01
C. sp "dwarf jumbo"	Combined	Male	cenpf	centromere protein F	0.695131	0.0227763	LG01
C. sp "dwarf jumbo"	Combined	Female	chd9	chromodomain helicase DNA binding protein 9	-0.209395	0.0358343	LG01
C. sp "dwarf jumbo"	Combined	Female	dis3l	DIS3 like exosome 3'-5' exoribonuclease	-0.549849	0.0385094	LG01
C. sp "dwarf jumbo"	Combined	Male	dync1li2	dynein cytoplasmic 1 light intermediate chain 2	0.439959	0.00501317	LG01
C. sp "dwarf jumbo"	Combined	Male	e2f8	E2F transcription factor 8	0.947082	0.01814	LG01
C. sp "dwarf jumbo"	Combined	Female	fadd	Fas associated via death domain	-0.657847	0.0357141	LG01
C. sp "dwarf jumbo"	Combined	Female	gpalpp1	GPALPP motifs containing 1	-0.572083	0.0328691	LG01
C. sp "dwarf jumbo"	Combined	Male	hdgfl3	HDGF like 3	0.618309	0.046072	LG01
C. sp "dwarf jumbo"	Combined	Female	ipo7	importin 7	-0.577538	0.0211276	LG01
C. sp "dwarf jumbo"	Combined	Male	kif18a	kinesin family member 18A	0.947135	0.0197772	LG01
C. sp "dwarf jumbo"	Combined	Male	LOC100534508	putative gonadotropin-releasing hormone II receptor	1.382	0.0207588	LG01
C. sp "dwarf jumbo"	Combined	Female	LOC100690588	casein kinase II subunit alpha'	-0.289794	0.023231	LG01
C. sp "dwarf jumbo"	Combined	Male	LOC100691584	chymotrypsinogen A	2.25868	0.007794	LG01
C. sp "dwarf jumbo"	Combined	Female	LOC100692392	ras-related protein Rab-8B	-0.522665	0.0152252	LG01
C. sp "dwarf jumbo"	Combined	Female	LOC100692604	SIN3-HDAC complex-associated factor	-1.03709	0.0216499	LG01
C. sp "dwarf jumbo"	Combined	Female	LOC100694289	gamma-taxilin	-0.642005	0.0261695	LG01
C. sp "dwarf jumbo"	Combined	Male	LOC100694292	growth arrest-specific protein 1	0.821222	0.0418548	LG01
C. sp "dwarf jumbo"	Combined	Male	LOC100694597	protein TANC1	0.954673	0.0218649	LG01
C. sp "dwarf jumbo"	Combined	Female	LOC100694973	uncharacterized LOC100694973	-0.976544	0.0394839	LG01
C. sp "dwarf jumbo"	Combined	Female	LOC100695921	RNA-binding motif, single-stranded-interacting protein 1	-0.478443	0.0375834	LG01
C. sp "dwarf jumbo"	Combined	Male	LOC100696180	fibronectin	0.804813	0.00912267	LG01
C. sp "dwarf jumbo"	Combined	Female	LOC100696604	caprin-1	-0.388293	0.0227807	LG01
C. sp "dwarf jumbo"	Combined	Female	LOC100697501	ATP-dependent RNA helicase SUPV3L1, mitochondrial	-1.73729	0.0259564	LG01
C. sp "dwarf jumbo"	Combined	Male	LOC100698051	immunoglobulin-like domain-containing receptor 2	0.889334	0.0428006	LG01
C. sp "dwarf jumbo"	Combined	Female	LOC100698318	cell surface A33 antigen-like	-1.51688	0.0375253	LG01
C. sp "dwarf jumbo"	Combined	Male	LOC100698564	ribosomal protein S6 kinase alpha-2	1.64198	0.02472	LG01
C. sp "dwarf jumbo"	Combined	Female	LOC100701949	PWWP domain-containing protein MUM1	-0.747616	0.0178226	LG01
C. sp "dwarf jumbo"	Combined	Male	LOC100702482	C-myc promoter-binding protein	0.70279	0.0383642	LG01
C. sp "dwarf jumbo"	Combined	Male	LOC100702804	coiled-coil domain-containing protein 42 homolog	0.989135	0.0478132	LG01
C. sp "dwarf jumbo"	Combined	Female	LOC100702949	zinc finger protein 710	-0.569306	0.0151019	LG01
C. sp "dwarf jumbo"	Combined	Male	LOC100705311	dynein regulatory complex subunit 4	2.38238	0.0210176	LG01
C. sp "dwarf jumbo"	Combined	Female	LOC100706166	high choriolytic enzyme 1-like	-1.86734	0.0485012	LG01
C. sp "dwarf jumbo"	Combined	Male	LOC100706608	adhesion G-protein coupled receptor G2	0.748819	0.0228843	LG01
C. sp "dwarf jumbo"	Combined	Female	LOC100706635	lysosomal protective protein	-0.839659	0.0343371	LG01
C. sp "dwarf jumbo"	Combined	Male	LOC100707594	cytochrome b-c1 complex subunit Rieske, mitochondrial	0.469327	0.0215881	LG01
C. sp "dwarf jumbo"	Combined	Male	LOC100708221	chymotrypsinogen A	2.35077	0.00875403	LG01
C. sp "dwarf jumbo"	Combined	Female	LOC100708679	uncharacterized LOC100708679	-1.44304	0.0412031	LG01
C. sp "dwarf jumbo"	Combined	Female	LOC100710239	LIM domain only protein 7	-1.13203	0.0436626	LG01
C. sp "dwarf jumbo"	Combined	Female	LOC100710628	AP-1 complex subunit sigma-2	-0.539756	0.0424366	LG01
C. sp "dwarf jumbo"	Combined	Male	LOC100711554	cytochrome b5	0.611578	0.0208858	LG01
C. sp "dwarf jumbo"	Combined	Male	LOC102076095	USP6 N-terminal-like protein	0.849421	0.0322368	LG01
C. sp "dwarf jumbo"	Combined	Female	LOC102078581	uncharacterized LOC102078581	-1.97197	0.00113068	LG01
C. sp "dwarf jumbo"	Combined	Female	LOC102079190	very long-chain acyl-CoA synthetase	-1.56539	0.013528	LG01
C. sp "dwarf jumbo"	Combined	Male	LOC102080149	retrovirus-related Pol polyprotein from type-1 retrotransposable element R1	1.20748	0.0269241	LG01
C. sp "dwarf jumbo"	Combined	Male	LOC102080850	uncharacterized LOC102080850	3.50114	6.72978e-06	LG01
C. sp "dwarf jumbo"	Combined	Female	LOC102081219	ATP-dependent RNA helicase SUPV3L1, mitochondrial	-0.939069	0.0425838	LG01
C. sp "dwarf jumbo"	Combined	Male	LOC102083064	neurofilament heavy polypeptide	0.94652	0.0137266	LG01
C. sp "dwarf jumbo"	Combined	Female	LOC106097780	very long-chain acyl-CoA synthetase	-1.59068	0.00755836	LG01
C. sp "dwarf jumbo"	Combined	Male	LOC106098917	chimeric ERCC6-PGBD3 protein	1.57313	0.000840528	LG01
C. sp "dwarf jumbo"	Combined	Male	LOC112843303	uncharacterized LOC112843303	0.969487	0.0337393	LG01
C. sp "dwarf jumbo"	Combined	Male	LOC112847085	uncharacterized LOC112847085	1.1365	0.0431216	LG01
C. sp "dwarf jumbo"	Combined	Male	LOC112847669	uncharacterized LOC112847669	5.31302	3.43637e-13	LG01
C. sp "dwarf jumbo"	Combined	Female	2025-03-07	membrane associated ring-CH-type finger 7	-0.578459	0.0437625	LG01
C. sp "dwarf jumbo"	Combined	Male	minar1	membrane integral NOTCH2 associated receptor 1	1.04832	0.0203364	LG01
C. sp "dwarf jumbo"	Combined	Male	mmp2	matrix metallopeptidase 2	0.595555	0.0415729	LG01
C. sp "dwarf jumbo"	Combined	Female	mthfsd	methenyltetrahydrofolate synthetase domain containing	-0.96506	0.00207156	LG01
C. sp "dwarf jumbo"	Combined	Male	neto2	neuropilin and tolloid like 2	1.16844	0.0306533	LG01
C. sp "dwarf jumbo"	Combined	Male	nr1h3	nuclear receptor subfamily 1 group H member 3	0.509175	0.00197217	LG01
C. sp "dwarf jumbo"	Combined	Female	ogfod1	2-oxoglutarate and iron dependent oxygenase domain containing 1	-0.543507	2.13049e-05	LG01
C. sp "dwarf jumbo"	Combined	Male	phf10	PHD finger protein 10	0.393174	0.0291538	LG01
C. sp "dwarf jumbo"	Combined	Male	prss23	serine protease 23	0.83077	0.00596208	LG01
C. sp "dwarf jumbo"	Combined	Female	rhpn2	rhophilin Rho GTPase binding protein 2	-0.829292	0.0359636	LG01
C. sp "dwarf jumbo"	Combined	Male	shc4	SHC adaptor protein 4	0.996983	0.0322684	LG01
C. sp "dwarf jumbo"	Combined	Female	slc7a6	solute carrier family 7 member 6	-0.535715	0.0190595	LG01
C. sp "dwarf jumbo"	Combined	Female	slc7a6os	solute carrier family 7 member 6 opposite strand	-0.44977	0.0316967	LG01
C. sp "dwarf jumbo"	Combined	Male	spata17	spermatogenesis associated 17	2.04061	0.01923	LG01
C. sp "dwarf jumbo"	Combined	Female	tent4b	terminal nucleotidyltransferase 4B	-0.568077	0.00854166	LG01
C. sp "dwarf jumbo"	Combined	Male	tmco3	transmembrane and coiled-coil domains 3	0.29852	0.0360479	LG01
C. sp "dwarf jumbo"	Combined	Female	tpcn2	two pore segment channel 2	-0.443116	0.0263626	LG01
C. sp "dwarf jumbo"	Combined	Male	ubap1l	ubiquitin associated protein 1 like	1.44792	0.0322496	LG01
C. sp "dwarf jumbo"	Combined	Female	vrk3	vaccinia related kinase 3	-0.419065	0.0227777	LG01
C. sp "dwarf jumbo"	Combined	Male	vstm2b	V-set and transmembrane domain containing 2B	1.28266	0.0387406	LG01
C. sp "dwarf jumbo"	Combined	Male	zdhhc1	zinc finger DHHC-type containing 1	0.769561	0.0351375	LG01
C. sp "dwarf jumbo"	Combined	Female	aga	aspartylglucosaminidase	-0.756723	0.00819018	LG02
C. sp "dwarf jumbo"	Combined	Female	arhgef6	Rac/Cdc42 guanine nucleotide exchange factor 6	-0.221929	0.0358343	LG02
C. sp "dwarf jumbo"	Combined	Male	cltb	clathrin light chain B	0.381294	0.0407678	LG02
C. sp "dwarf jumbo"	Combined	Female	etfdh	electron transfer flavoprotein dehydrogenase	-0.557844	0.000253818	LG02
C. sp "dwarf jumbo"	Combined	Female	fbxo38	F-box protein 38	-0.350871	0.0316499	LG02
C. sp "dwarf jumbo"	Combined	Female	fgf20b	fibroblast growth factor 20-like	-1.62192	0.0436772	LG02
C. sp "dwarf jumbo"	Combined	Male	gria1	glutamate ionotropic receptor AMPA type subunit 1	1.8061	0.0264362	LG02
C. sp "dwarf jumbo"	Combined	Female	hmgxb3	HMG-box containing 3	-0.748271	0.0064174	LG02
C. sp "dwarf jumbo"	Combined	Female	hspa9	heat shock protein family A (Hsp70) member 9	-0.324719	0.0299808	LG02
C. sp "dwarf jumbo"	Combined	Male	LOC100690331	endothelin receptor type B	0.75879	0.0358343	LG02
C. sp "dwarf jumbo"	Combined	Male	LOC100691349	complexin-2	0.742876	0.0468493	LG02
C. sp "dwarf jumbo"	Combined	Female	LOC100691802	zinc finger and SCAN domain-containing protein 2	-0.884757	0.0417199	LG02
C. sp "dwarf jumbo"	Combined	Male	LOC100692697	NA	1.88699	0.00552197	LG02
C. sp "dwarf jumbo"	Combined	Male	LOC100692887	uncharacterized LOC100692887	1.14967	0.0218649	LG02
C. sp "dwarf jumbo"	Combined	Female	LOC100694395	uncharacterized LOC100694395	-1.5967	0.0228843	LG02
C. sp "dwarf jumbo"	Combined	Female	LOC100695335	N-alpha-acetyltransferase 15, NatA auxiliary subunit	-0.274739	0.00983092	LG02
C. sp "dwarf jumbo"	Combined	Male	LOC100695922	glutamate receptor 3	1.39923	0.00999114	LG02
C. sp "dwarf jumbo"	Combined	Female	LOC100696476	uncharacterized LOC100696476	-0.956626	0.0435694	LG02
C. sp "dwarf jumbo"	Combined	Female	LOC100696880	neuronal acetylcholine receptor subunit alpha-7	-1.51325	0.0141712	LG02
C. sp "dwarf jumbo"	Combined	Female	LOC100698400	V-type proton ATPase 116 kDa subunit a	-0.655512	0.0470619	LG02
C. sp "dwarf jumbo"	Combined	Male	LOC100700830	transmembrane protein 216	1.08809	0.0182726	LG02
C. sp "dwarf jumbo"	Combined	Female	LOC100703881	seipin	-1.4389	0.0225063	LG02
C. sp "dwarf jumbo"	Combined	Male	LOC100706013	phosphatidylinositol 3,4,5-trisphosphate 5-phosphatase 2B	0.779472	0.0119461	LG02
C. sp "dwarf jumbo"	Combined	Male	LOC100706474	forkhead box protein I1-ema	1.54686	0.0342657	LG02
C. sp "dwarf jumbo"	Combined	Male	LOC100706504	gastrotropin	0.752689	0.00903287	LG02
C. sp "dwarf jumbo"	Combined	Female	LOC100706544	START domain-containing protein 10	-0.913048	0.00524906	LG02
C. sp "dwarf jumbo"	Combined	Male	LOC100707079	serine protease 23	0.53146	0.00281368	LG02
C. sp "dwarf jumbo"	Combined	Male	LOC100708081	D(1) dopamine receptor	2.17502	0.0201934	LG02
C. sp "dwarf jumbo"	Combined	Male	LOC100710173	septin-8-A	1.84661	0.0369421	LG02
C. sp "dwarf jumbo"	Combined	Male	LOC100711248	proteinase-activated receptor 4	0.983967	0.0483342	LG02
C. sp "dwarf jumbo"	Combined	Female	LOC100711292	protein diaphanous homolog 1	-0.37928	0.00960105	LG02
C. sp "dwarf jumbo"	Combined	Male	LOC102075817	hemicentin-1	1.15026	0.0416639	LG02
C. sp "dwarf jumbo"	Combined	Female	LOC102076907	CXXC-type zinc finger protein 5	-0.549403	0.0171708	LG02
C. sp "dwarf jumbo"	Combined	Male	LOC102078017	signal-regulatory protein beta-2	1.18461	0.00281368	LG02
C. sp "dwarf jumbo"	Combined	Female	LOC102078237	heterogeneous nuclear ribonucleoprotein U-like protein 2	-0.998103	0.0178226	LG02
C. sp "dwarf jumbo"	Combined	Female	LOC102080103	uncharacterized LOC102080103	-1.97763	0.000314522	LG02
C. sp "dwarf jumbo"	Combined	Male	LOC102080485	uncharacterized LOC102080485	0.941565	0.0423795	LG02
C. sp "dwarf jumbo"	Combined	Male	LOC102083219	uncharacterized LOC102083219	1.16697	0.0433411	LG02
C. sp "dwarf jumbo"	Combined	Female	LOC109203021	NACHT, LRR and PYD domains-containing protein 12-like	-1.10381	0.0251176	LG02
C. sp "dwarf jumbo"	Combined	Male	LOC112842207	uncharacterized LOC112842207	2.3327	0.0248418	LG02
C. sp "dwarf jumbo"	Combined	Male	LOC112848004	uncharacterized LOC112848004	0.893951	0.0481533	LG02
C. sp "dwarf jumbo"	Combined	Male	LOC112848185	uncharacterized LOC112848185	2.26462	0.00578395	LG02
C. sp "dwarf jumbo"	Combined	Female	lsm11	LSM11, U7 small nuclear RNA associated	-1.03081	0.0257283	LG02
C. sp "dwarf jumbo"	Combined	Female	macrod1	MACRO domain containing 1	-0.382101	0.0405662	LG02
C. sp "dwarf jumbo"	Combined	Male	mgst2	microsomal glutathione S-transferase 2	1.98631	0.0409867	LG02
C. sp "dwarf jumbo"	Combined	Female	myot	myotilin	-0.898267	0.0496508	LG02
C. sp "dwarf jumbo"	Combined	Male	nexmif	neurite extension and migration factor	1.55549	0.0436537	LG02
C. sp "dwarf jumbo"	Combined	Female	nox1	NADPH oxidase 1	-1.18919	0.00121983	LG02
C. sp "dwarf jumbo"	Combined	Male	paip2	poly(A) binding protein interacting protein 2	0.497836	0.0473529	LG02
C. sp "dwarf jumbo"	Combined	Female	pfdn6	prefoldin subunit 6	-0.443943	0.0242572	LG02
C. sp "dwarf jumbo"	Combined	Female	phf6	PHD finger protein 6	-0.589821	0.0377578	LG02
C. sp "dwarf jumbo"	Combined	Female	pola2	DNA polymerase alpha 2, accessory subunit	-0.390508	0.0278978	LG02
C. sp "dwarf jumbo"	Combined	Female	prelid1	PRELI domain containing 1	-0.627834	0.0358343	LG02
C. sp "dwarf jumbo"	Combined	Female	ptcd3	pentatricopeptide repeat domain 3	-0.683023	0.0112847	LG02
C. sp "dwarf jumbo"	Combined	Female	pttg1	pituitary tumor-transforming 1	-1.26444	0.0272418	LG02
C. sp "dwarf jumbo"	Combined	Female	rest	RE1 silencing transcription factor	-0.360306	0.0228843	LG02
C. sp "dwarf jumbo"	Combined	Female	rxfp1	relaxin family peptide receptor 1	-0.876118	0.0433411	LG02
C. sp "dwarf jumbo"	Combined	Male	slc30a9	solute carrier family 30 member 9	0.340404	0.0442638	LG02
C. sp "dwarf jumbo"	Combined	Male	sparc	secreted protein acidic and cysteine rich	1.17498	0.0147918	LG02
C. sp "dwarf jumbo"	Combined	Male	spata4	spermatogenesis associated 4	1.80009	0.0102878	LG02
C. sp "dwarf jumbo"	Combined	Male	sqstm1	sequestosome 1	0.597851	4.39015e-05	LG02
C. sp "dwarf jumbo"	Combined	Female	srp72	signal recognition particle 72	-0.390171	0.0247072	LG02
C. sp "dwarf jumbo"	Combined	Male	tmed9	transmembrane p24 trafficking protein 9	0.442882	0.0275536	LG02
C. sp "dwarf jumbo"	Combined	Female	tmx2	thioredoxin related transmembrane protein 2	-0.829123	0.0166402	LG02
C. sp "dwarf jumbo"	Combined	Female	tstd2	thiosulfate sulfurtransferase like domain containing 2	-0.947607	0.00478066	LG02
C. sp "dwarf jumbo"	Combined	Male	ttc9c	tetratricopeptide repeat domain 9C	0.677853	0.0414345	LG02
C. sp "dwarf jumbo"	Combined	Female	vma21	VMA21, vacuolar ATPase assembly factor	-0.635054	0.0382399	LG02
C. sp "dwarf jumbo"	Combined	Female	znf711	zinc finger protein 711	-0.193878	0.0474878	LG02
C. sp "dwarf jumbo"	Combined	Female	acadvl	acyl-CoA dehydrogenase very long chain	-0.672796	0.0259564	LG03
C. sp "dwarf jumbo"	Combined	Male	b3gat3	beta-1,3-glucuronyltransferase 3	0.54449	0.0358343	LG03
C. sp "dwarf jumbo"	Combined	Female	b4gat1	beta-1,4-glucuronyltransferase 1	-0.870162	0.0318817	LG03
C. sp "dwarf jumbo"	Combined	Male	bcl6b	B cell CLL/lymphoma 6B	0.807607	0.0457231	LG03
C. sp "dwarf jumbo"	Combined	Male	dnah2	dynein axonemal heavy chain 2	2.0309	0.00537963	LG03
C. sp "dwarf jumbo"	Combined	Female	elavl2	ELAV like RNA binding protein 2	-0.546651	0.0370431	LG03
C. sp "dwarf jumbo"	Combined	Male	etnppl	ethanolamine-phosphate phospho-lyase	1.10718	0.0123026	LG03
C. sp "dwarf jumbo"	Combined	Male	hacd4	3-hydroxyacyl-CoA dehydratase 4	0.592698	0.0111311	LG03
C. sp "dwarf jumbo"	Combined	Male	lmln2	leishmanolysin like peptidase 2	1.51822	0.0442638	LG03
C. sp "dwarf jumbo"	Combined	Male	LOC100689957	leukotriene B4 receptor 1	1.35136	0.0328691	LG03
C. sp "dwarf jumbo"	Combined	Female	LOC100691693	matrix metalloproteinase-14	-0.422124	0.0486324	LG03
C. sp "dwarf jumbo"	Combined	Male	LOC100692188	adhesion G protein-coupled receptor L3	0.793661	0.0218041	LG03
C. sp "dwarf jumbo"	Combined	Female	LOC100692316	GTPase IMAP family member 4	-1.81888	0.00105457	LG03
C. sp "dwarf jumbo"	Combined	Male	LOC100692758	exocyst complex component 6B	0.326885	0.00718034	LG03
C. sp "dwarf jumbo"	Combined	Female	LOC100693842	ATPase family AAA domain-containing protein 1-B	-2.18316	0.0150961	LG03
C. sp "dwarf jumbo"	Combined	Female	LOC100694078	fragile X mental retardation syndrome-related protein 1	-0.581276	0.00404703	LG03
C. sp "dwarf jumbo"	Combined	Male	LOC100694980	proteasome subunit beta type-6	0.657561	0.0204309	LG03
C. sp "dwarf jumbo"	Combined	Male	LOC100695446	galactose-3-O-sulfotransferase 2	0.489109	0.0486324	LG03
C. sp "dwarf jumbo"	Combined	Female	LOC100695616	vang-like protein 2	-1.08872	0.017718	LG03
C. sp "dwarf jumbo"	Combined	Male	LOC100696040	voltage-gated potassium channel subunit beta-3	1.10404	0.0352636	LG03
C. sp "dwarf jumbo"	Combined	Male	LOC100696056	endosialin-like	0.88172	0.0146511	LG03
C. sp "dwarf jumbo"	Combined	Male	LOC100696232	NA	0.565148	0.0414472	LG03
C. sp "dwarf jumbo"	Combined	Male	LOC100696307	ephrin type-B receptor 4	0.611486	0.0401495	LG03
C. sp "dwarf jumbo"	Combined	Female	LOC100696835	acidic leucine-rich nuclear phosphoprotein 32 family member B	-0.390558	0.00994334	LG03
C. sp "dwarf jumbo"	Combined	Female	LOC100699524	zinc finger protein 782	-0.920782	0.0198756	LG03
C. sp "dwarf jumbo"	Combined	Male	LOC100699869	cyclin-dependent kinase-like 2	2.34316	0.0416612	LG03
C. sp "dwarf jumbo"	Combined	Female	LOC100700412	protein phosphatase 1K, mitochondrial	-2.38881	0.00700709	LG03
C. sp "dwarf jumbo"	Combined	Female	LOC100701566	E3 ubiquitin-protein ligase ARIH2	-1.59295	0.00531206	LG03
C. sp "dwarf jumbo"	Combined	Female	LOC100701605	39S ribosomal protein L48, mitochondrial	-0.468713	0.010925	LG03
C. sp "dwarf jumbo"	Combined	Female	LOC100701837	uncharacterized LOC100701837	-1.89212	0.00626837	LG03
C. sp "dwarf jumbo"	Combined	Male	LOC100705725	uncharacterized LOC100705725	2.70662	0.000149936	LG03
C. sp "dwarf jumbo"	Combined	Male	LOC100706866	transmembrane protein 184C	2.02283	0.0189446	LG03
C. sp "dwarf jumbo"	Combined	Male	LOC100707394	GRB2-associated-binding protein 1	0.797446	0.0171896	LG03
C. sp "dwarf jumbo"	Combined	Male	LOC100707512	histone H4	0.762775	0.0405893	LG03
C. sp "dwarf jumbo"	Combined	Male	LOC100707925	5-hydroxytryptamine receptor 2A	1.29622	0.0165246	LG03
C. sp "dwarf jumbo"	Combined	Female	LOC100708030	bone morphogenetic protein 15	-3.60628	0.000140953	LG03
C. sp "dwarf jumbo"	Combined	Male	LOC100708205	H-2 class II histocompatibility antigen, E-S beta chain	1.66867	0.0308127	LG03
C. sp "dwarf jumbo"	Combined	Male	LOC100708554	protein NDRG2	1.08161	0.0442638	LG03
C. sp "dwarf jumbo"	Combined	Female	LOC100708735	diacylglycerol kinase delta	-0.633151	0.0136827	LG03
C. sp "dwarf jumbo"	Combined	Female	LOC100710444	7SK snRNA methylphosphate capping enzyme	-0.77423	0.00636827	LG03
C. sp "dwarf jumbo"	Combined	Male	LOC100711697	nuclear factor 7, brain	1.01146	0.0152252	LG03
C. sp "dwarf jumbo"	Combined	Female	LOC100712389	ciliary neurotrophic factor	-1.31041	0.00190192	LG03
C. sp "dwarf jumbo"	Combined	Male	LOC100712580	lecithin retinol acyltransferase	1.14452	0.017718	LG03
C. sp "dwarf jumbo"	Combined	Male	LOC102075741	matrix remodeling-associated protein 8	1.88722	0.0128601	LG03
C. sp "dwarf jumbo"	Combined	Male	LOC102076196	zinc finger protein 239	2.29248	0.0236921	LG03
C. sp "dwarf jumbo"	Combined	Male	LOC102076387	fibrinogen alpha chain	1.33573	0.0491587	LG03
C. sp "dwarf jumbo"	Combined	Female	LOC102076503	NA	-1.71409	0.0265845	LG03
C. sp "dwarf jumbo"	Combined	Female	LOC102076990	CD276 antigen	-0.946649	0.0071722	LG03
C. sp "dwarf jumbo"	Combined	Male	LOC102077300	hemicentin-2	1.25341	0.00345068	LG03
C. sp "dwarf jumbo"	Combined	Male	LOC102078423	myelin protein P0	6.01003	5.98661e-14	LG03
C. sp "dwarf jumbo"	Combined	Female	LOC102078877	V-set domain containing T-cell activation inhibitor 1	-1.85093	0.0351375	LG03
C. sp "dwarf jumbo"	Combined	Male	LOC102078974	NACHT, LRR and PYD domains-containing protein 12-like	0.758413	0.0428006	LG03
C. sp "dwarf jumbo"	Combined	Female	LOC102079658	uncharacterized LOC102079658	-2.95943	0.0189446	LG03
C. sp "dwarf jumbo"	Combined	Male	LOC102080179	muscle M-line assembly protein unc-89	0.928043	0.00904164	LG03
C. sp "dwarf jumbo"	Combined	Male	LOC102080208	macrophage mannose receptor 1	2.50609	0.00126521	LG03
C. sp "dwarf jumbo"	Combined	Male	LOC102080215	programmed cell death 1 ligand 1	1.62659	0.0493444	LG03
C. sp "dwarf jumbo"	Combined	Female	LOC102080278	gastrula zinc finger protein XlCGF26.1	-0.754123	0.0358078	LG03
C. sp "dwarf jumbo"	Combined	Male	LOC102080742	uncharacterized LOC102080742	1.70547	2.56024e-06	LG03
C. sp "dwarf jumbo"	Combined	Male	LOC102082373	uncharacterized LOC102082373	0.581615	0.0216574	LG03
C. sp "dwarf jumbo"	Combined	Female	LOC102082652	uncharacterized LOC102082652	-4.37631	6.2083e-13	LG03
C. sp "dwarf jumbo"	Combined	Female	LOC102082669	myelin-oligodendrocyte glycoprotein	-1.13162	0.0473529	LG03
C. sp "dwarf jumbo"	Combined	Male	LOC106096789	ribonuclease inhibitor-like	1.53739	0.0313266	LG03
C. sp "dwarf jumbo"	Combined	Female	LOC106098418	poly [ADP-ribose] polymerase 14	-1.37625	0.0285841	LG03
C. sp "dwarf jumbo"	Combined	Female	LOC106099028	gastrula zinc finger protein XlCGF46.1	-0.553135	0.0359155	LG03
C. sp "dwarf jumbo"	Combined	Male	LOC109194179	alpha-2-macroglobulin-like protein 1	1.31338	0.00478066	LG03
C. sp "dwarf jumbo"	Combined	Female	LOC109194327	NA	-1.56248	0.0225063	LG03
C. sp "dwarf jumbo"	Combined	Female	LOC109194461	zinc finger protein 665	-1.12041	0.0194431	LG03
C. sp "dwarf jumbo"	Combined	Female	LOC109196237	uncharacterized LOC109196237	-3.17965	0.000309999	LG03
C. sp "dwarf jumbo"	Combined	Female	LOC109196800	uncharacterized LOC109196800	-2.13681	0.0227145	LG03
C. sp "dwarf jumbo"	Combined	Female	LOC109196842	cell surface A33 antigen-like	-1.28216	0.0371057	LG03
C. sp "dwarf jumbo"	Combined	Male	LOC109197583	uncharacterized LOC109197583	2.7423	0.0104325	LG03
C. sp "dwarf jumbo"	Combined	Male	LOC109197784	prostaglandin reductase 1	2.12843	0.00821302	LG03
C. sp "dwarf jumbo"	Combined	Male	LOC109198414	uncharacterized protein K02A2.6-like	1.38681	0.0326794	LG03
C. sp "dwarf jumbo"	Combined	Female	LOC109198595	uncharacterized LOC109198595	-1.6087	0.00611943	LG03
C. sp "dwarf jumbo"	Combined	Male	LOC109198948	histone H1	1.63717	0.0412031	LG03
C. sp "dwarf jumbo"	Combined	Male	LOC109198949	histone H1-like	1.51946	0.00445662	LG03
C. sp "dwarf jumbo"	Combined	Male	LOC109199518	protein NLRC3-like	1.00359	0.0190595	LG03
C. sp "dwarf jumbo"	Combined	Female	LOC109199611	protein NLRC3	-1.1075	0.0189446	LG03
C. sp "dwarf jumbo"	Combined	Female	LOC109200237	uncharacterized LOC109200237	-1.43289	0.023231	LG03
C. sp "dwarf jumbo"	Combined	Male	LOC109200545	uncharacterized LOC109200545	0.583874	0.0376609	LG03
C. sp "dwarf jumbo"	Combined	Female	LOC109201126	beta-1,4 N-acetylgalactosaminyltransferase 2-like	-1.23367	0.0436046	LG03
C. sp "dwarf jumbo"	Combined	Female	LOC109201597	protein NLRC3-like	-0.94203	0.0236921	LG03
C. sp "dwarf jumbo"	Combined	Male	LOC112842728	protein FAM107A-like	1.44469	0.0259971	LG03
C. sp "dwarf jumbo"	Combined	Female	LOC112843292	myelin-oligodendrocyte glycoprotein-like	-0.942597	0.0165477	LG03
C. sp "dwarf jumbo"	Combined	Male	LOC112846016	protein NLRC3-like	1.36192	0.000235517	LG03
C. sp "dwarf jumbo"	Combined	Male	LOC112846265	uncharacterized LOC112846265	2.1617	0.00452358	LG03
C. sp "dwarf jumbo"	Combined	Female	mad2l1	mitotic arrest deficient 2 like 1	-0.779388	0.0194978	LG03
C. sp "dwarf jumbo"	Combined	Female	mus81	MUS81 structure-specific endonuclease subunit	-0.641655	0.0491587	LG03
C. sp "dwarf jumbo"	Combined	Male	nat8l	N-acetyltransferase 8 like	1.74484	0.0164977	LG03
C. sp "dwarf jumbo"	Combined	Female	ovol1	ovo like transcriptional repressor 1	-1.01534	0.0322684	LG03
C. sp "dwarf jumbo"	Combined	Male	poln	DNA polymerase nu	1.45608	0.0278771	LG03
C. sp "dwarf jumbo"	Combined	Female	ppp3ca	protein phosphatase 3 catalytic subunit alpha	-0.466397	0.0498456	LG03
C. sp "dwarf jumbo"	Combined	Male	rcor2	REST corepressor 2	0.742031	0.0328788	LG03
C. sp "dwarf jumbo"	Combined	Male	rin1	Ras and Rab interactor 1	0.870116	0.0436537	LG03
C. sp "dwarf jumbo"	Combined	Male	shroom4	shroom family member 4	0.646978	0.0298231	LG03
C. sp "dwarf jumbo"	Combined	Female	tec	tec protein tyrosine kinase	-0.655085	0.0164665	LG03
C. sp "dwarf jumbo"	Combined	Female	tnk1	tyrosine kinase non receptor 1	-1.16136	0.0153437	LG03
C. sp "dwarf jumbo"	Combined	Female	ybx2	Y-box binding protein 2	-1.6684	0.0311343	LG03
C. sp "dwarf jumbo"	Combined	Male	zbtb4	zinc finger and BTB domain containing 4	0.365187	0.0321148	LG03
C. sp "dwarf jumbo"	Combined	Female	akt1s1	AKT1 substrate 1	-0.499061	0.0483965	LG04
C. sp "dwarf jumbo"	Combined	Male	atp13a1	ATPase 13A1	0.392402	0.0488922	LG04
C. sp "dwarf jumbo"	Combined	Female	bri3	brain protein I3	-0.486494	0.0433411	LG04
C. sp "dwarf jumbo"	Combined	Male	cog1	component of oligomeric golgi complex 1	0.333901	0.0162471	LG04
C. sp "dwarf jumbo"	Combined	Male	col1a1	collagen type I alpha 1 chain	0.898269	0.00113227	LG04
C. sp "dwarf jumbo"	Combined	Female	dus1l	dihydrouridine synthase 1 like	-0.554829	0.00966288	LG04
C. sp "dwarf jumbo"	Combined	Male	emp2	epithelial membrane protein 2	0.826528	0.0278308	LG04
C. sp "dwarf jumbo"	Combined	Female	farsa	phenylalanyl-tRNA synthetase subunit alpha	-0.41236	0.0311057	LG04
C. sp "dwarf jumbo"	Combined	Female	hirip3	HIRA interacting protein 3	-0.760744	0.0416612	LG04
C. sp "dwarf jumbo"	Combined	Female	hsd17b1	hydroxysteroid 17-beta dehydrogenase 1	-1.63243	0.00525607	LG04
C. sp "dwarf jumbo"	Combined	Male	ldlr	low density lipoprotein receptor	1.35176	0.00478066	LG04
C. sp "dwarf jumbo"	Combined	Female	lg4h17orf53	linkage group 4 C17orf53 homolog	-0.798256	0.00903287	LG04
C. sp "dwarf jumbo"	Combined	Male	llgl1	LLGL1, scribble cell polarity complex component	0.418456	0.00983092	LG04
C. sp "dwarf jumbo"	Combined	Male	lmtk2	lemur tyrosine kinase 2	0.55768	0.00040246	LG04
C. sp "dwarf jumbo"	Combined	Male	LOC100690919	carbonic anhydrase-related protein 10	0.97513	0.046337	LG04
C. sp "dwarf jumbo"	Combined	Male	LOC100691791	cAMP-specific 3',5'-cyclic phosphodiesterase 4C	0.765919	0.0452274	LG04
C. sp "dwarf jumbo"	Combined	Female	LOC100693510	serine/threonine-protein kinase 17A	-0.961347	0.0494644	LG04
C. sp "dwarf jumbo"	Combined	Female	LOC100696401	ras-related C3 botulinum toxin substrate 1-like	-1.69798	3.72807e-05	LG04
C. sp "dwarf jumbo"	Combined	Male	LOC100697384	tetraspanin-4	0.541889	0.037834	LG04
C. sp "dwarf jumbo"	Combined	Female	LOC100697777	caspase recruitment domain-containing protein 11	-1.05616	0.0100258	LG04
C. sp "dwarf jumbo"	Combined	Male	LOC100698523	protein kinase C alpha type	1.83159	0.0101935	LG04
C. sp "dwarf jumbo"	Combined	Male	LOC100699203	coatomer subunit zeta-1	0.539032	0.0493444	LG04
C. sp "dwarf jumbo"	Combined	Female	LOC100699475	insulin-like growth factor 2 mRNA-binding protein 1	-1.18932	0.000840528	LG04
C. sp "dwarf jumbo"	Combined	Female	LOC100699786	ras-related protein R-Ras	-0.576081	0.0417651	LG04
C. sp "dwarf jumbo"	Combined	Female	LOC100701444	uncharacterized LOC100701444	-1.14694	0.0343187	LG04
C. sp "dwarf jumbo"	Combined	Female	LOC100701445	E3 ubiquitin-protein ligase CHIP	-0.473598	0.0322835	LG04
C. sp "dwarf jumbo"	Combined	Male	LOC100701987	hemoglobin subunit beta-A	3.09211	9.44194e-12	LG04
C. sp "dwarf jumbo"	Combined	Female	LOC100703020	nucleoside diphosphate kinase, mitochondrial	-1.17418	0.0443418	LG04
C. sp "dwarf jumbo"	Combined	Male	LOC100703516	hemoglobin cathodic subunit beta	2.26231	4.67003e-09	LG04
C. sp "dwarf jumbo"	Combined	Female	LOC100703757	splicing factor, arginine/serine-rich 19	-0.482107	0.0241669	LG04
C. sp "dwarf jumbo"	Combined	Female	LOC100704025	multidrug resistance-associated protein 1	-0.412267	0.0496481	LG04
C. sp "dwarf jumbo"	Combined	Male	LOC100704059	hemoglobin subunit beta-A	3.03653	1.5102e-16	LG04
C. sp "dwarf jumbo"	Combined	Female	LOC100704411	choline transporter-like protein 2	-0.650199	0.0377109	LG04
C. sp "dwarf jumbo"	Combined	Female	LOC100704439	transcription factor AP-4	-0.405399	0.00436565	LG04
C. sp "dwarf jumbo"	Combined	Male	LOC100705836	band 3 anion exchange protein	2.30669	3.7807e-05	LG04
C. sp "dwarf jumbo"	Combined	Female	LOC100705931	ATPase SWSAP1	-0.596411	0.0443723	LG04
C. sp "dwarf jumbo"	Combined	Female	LOC100707799	ral guanine nucleotide dissociation stimulator-like 1	-1.04914	0.0299808	LG04
C. sp "dwarf jumbo"	Combined	Female	LOC100708112	alpha-1,6-mannosylglycoprotein 6-beta-N-acetylglucosaminyltransferase B	-1.02854	0.0047582	LG04
C. sp "dwarf jumbo"	Combined	Male	LOC100710567	heme oxygenase	1.82554	0.0113803	LG04
C. sp "dwarf jumbo"	Combined	Male	LOC100711557	GTPase IMAP family member 7	0.328708	0.0486218	LG04
C. sp "dwarf jumbo"	Combined	Male	LOC100712088	tubulin beta-4B chain	1.71522	0.0377578	LG04
C. sp "dwarf jumbo"	Combined	Male	LOC100712450	liprin-alpha-3	0.682464	0.034891	LG04
C. sp "dwarf jumbo"	Combined	Male	LOC102075784	PHD finger protein rhinoceros	0.563314	0.00951449	LG04
C. sp "dwarf jumbo"	Combined	Female	LOC102076287	uncharacterized LOC102076287	-1.25685	1.27452e-05	LG04
C. sp "dwarf jumbo"	Combined	Male	LOC102076996	probable basic-leucine zipper transcription factor H	0.955553	0.0326633	LG04
C. sp "dwarf jumbo"	Combined	Female	LOC102077857	uncharacterized LOC102077857	-0.597395	0.0429351	LG04
C. sp "dwarf jumbo"	Combined	Male	LOC102079767	glutamine-rich protein 2	1.37194	0.0227777	LG04
C. sp "dwarf jumbo"	Combined	Male	LOC102080222	hemoglobin subunit alpha-B	2.75313	6.65464e-14	LG04
C. sp "dwarf jumbo"	Combined	Female	LOC102080488	zinc finger protein 567	-0.874588	0.0276961	LG04
C. sp "dwarf jumbo"	Combined	Male	LOC102080791	hemoglobin subunit alpha-A	1.53127	0.0162745	LG04
C. sp "dwarf jumbo"	Combined	Male	LOC102082566	uncharacterized LOC102082566	1.1552	0.0431216	LG04
C. sp "dwarf jumbo"	Combined	Male	LOC102083070	immunoglobulin lambda-1 light chain	1.43588	0.0412031	LG04
C. sp "dwarf jumbo"	Combined	Male	LOC106098029	uncharacterized LOC106098029	2.60714	0.0147918	LG04
C. sp "dwarf jumbo"	Combined	Female	LOC106098071	GTPase IMAP family member 7	-1.08997	0.0377109	LG04
C. sp "dwarf jumbo"	Combined	Male	LOC109194326	amine sulfotransferase	1.70132	0.0493444	LG04
C. sp "dwarf jumbo"	Combined	Male	LOC109201892	hemoglobin subunit alpha-A	3.11191	1.5102e-16	LG04
C. sp "dwarf jumbo"	Combined	Male	LOC109201893	hemoglobin subunit beta-A-like	2.97004	1.60263e-12	LG04
C. sp "dwarf jumbo"	Combined	Male	LOC109201896	hemoglobin subunit alpha-A	3.07239	5.98661e-14	LG04
C. sp "dwarf jumbo"	Combined	Female	LOC112846610	cell adhesion molecule 3-like	-0.624098	0.0158203	LG04
C. sp "dwarf jumbo"	Combined	Male	LOC112846725	mucin-5AC-like	2.38725	4.95575e-05	LG04
C. sp "dwarf jumbo"	Combined	Female	med25	mediator complex subunit 25	-0.385961	0.0327943	LG04
C. sp "dwarf jumbo"	Combined	Male	mien1	migration and invasion enhancer 1	0.413153	0.00447725	LG04
C. sp "dwarf jumbo"	Combined	Male	mmd	monocyte to macrophage differentiation associated	0.59065	0.0431328	LG04
C. sp "dwarf jumbo"	Combined	Female	mpg	N-methylpurine DNA glycosylase	-0.717463	0.0208858	LG04
C. sp "dwarf jumbo"	Combined	Male	mrc2	mannose receptor C type 2	0.601123	0.0321148	LG04
C. sp "dwarf jumbo"	Combined	Female	mrm2	mitochondrial rRNA methyltransferase 2	-1.06945	0.0205107	LG04
C. sp "dwarf jumbo"	Combined	Male	myo15a	myosin XVA	1.27715	0.0116075	LG04
C. sp "dwarf jumbo"	Combined	Female	ndufb10	NADH:ubiquinone oxidoreductase subunit B10	-0.444919	0.00368572	LG04
C. sp "dwarf jumbo"	Combined	Male	rangap1	Ran GTPase activating protein 1	0.46978	0.0171708	LG04
C. sp "dwarf jumbo"	Combined	Female	rpain	RPA interacting protein	-0.790558	0.0313629	LG04
C. sp "dwarf jumbo"	Combined	Female	sgf29	SAGA complex associated factor 29	-0.460926	0.0271376	LG04
C. sp "dwarf jumbo"	Combined	Female	slc27a1	solute carrier family 27 member 1	-0.904298	0.0298231	LG04
C. sp "dwarf jumbo"	Combined	Male	smdt1	single-pass membrane protein with aspartate rich tail 1	0.798646	0.00199932	LG04
C. sp "dwarf jumbo"	Combined	Female	snx8	sorting nexin 8	-0.78376	0.0197772	LG04
C. sp "dwarf jumbo"	Combined	Male	srebf1	sterol regulatory element binding transcription factor 1	1.13699	8.61054e-05	LG04
C. sp "dwarf jumbo"	Combined	Female	thoc6	THO complex 6	-0.672776	0.0321148	LG04
C. sp "dwarf jumbo"	Combined	Female	timm29	translocase of inner mitochondrial membrane 29	-0.784955	0.0111311	LG04
C. sp "dwarf jumbo"	Combined	Female	tmem184a	transmembrane protein 184A	-0.921849	0.0244889	LG04
C. sp "dwarf jumbo"	Combined	Female	tmem205	transmembrane protein 205	-0.364984	0.00987442	LG04
C. sp "dwarf jumbo"	Combined	Female	tnrc6a	trinucleotide repeat containing 6A	-0.392035	0.0216155	LG04
C. sp "dwarf jumbo"	Combined	Female	tob2	transducer of ERBB2, 2	-0.916846	0.0374461	LG04
C. sp "dwarf jumbo"	Combined	Female	tufm	Tu translation elongation factor, mitochondrial	-0.563742	0.0228893	LG04
C. sp "dwarf jumbo"	Combined	Male	usp7	ubiquitin specific peptidase 7	0.170071	0.049859	LG04
C. sp "dwarf jumbo"	Combined	Female	xpnpep3	X-prolyl aminopeptidase 3	-0.644634	0.0278784	LG04
C. sp "dwarf jumbo"	Combined	Female	zc3h7a	zinc finger CCCH-type containing 7A	-0.293088	0.0433537	LG04
C. sp "dwarf jumbo"	Combined	Male	abhd6	abhydrolase domain containing 6	0.953801	0.00763355	LG05
C. sp "dwarf jumbo"	Combined	Female	acad9	acyl-CoA dehydrogenase family member 9	-0.410392	0.0250028	LG05
C. sp "dwarf jumbo"	Combined	Female	aggf1	angiogenic factor with G-patch and FHA domains 1	-0.48282	0.00680549	LG05
C. sp "dwarf jumbo"	Combined	Female	akr7a2	aldo-keto reductase family 7 member A2	-0.677049	0.00460266	LG05
C. sp "dwarf jumbo"	Combined	Male	appl1	adaptor protein, phosphotyrosine interacting with PH domain and leucine zipper 1	0.281953	0.040172	LG05
C. sp "dwarf jumbo"	Combined	Male	arfrp1	ADP ribosylation factor related protein 1	0.454808	0.0114085	LG05
C. sp "dwarf jumbo"	Combined	Male	asic1	acid sensing ion channel subunit 1	0.936963	0.0275536	LG05
C. sp "dwarf jumbo"	Combined	Female	atxn7	ataxin 7	-0.356994	0.0112755	LG05
C. sp "dwarf jumbo"	Combined	Female	bysl	bystin like	-0.597904	0.0269241	LG05
C. sp "dwarf jumbo"	Combined	Female	ccdc71	coiled-coil domain containing 71	-0.680219	1.22538e-05	LG05
C. sp "dwarf jumbo"	Combined	Female	ccndbp1	cyclin D1 binding protein 1	-1.05516	4.27768e-07	LG05
C. sp "dwarf jumbo"	Combined	Male	cdc42	cell division cycle 42	0.710519	0.0414472	LG05
C. sp "dwarf jumbo"	Combined	Male	cdk4	cyclin dependent kinase 4	0.859501	1.09328e-05	LG05
C. sp "dwarf jumbo"	Combined	Male	col7a1	collagen type VII alpha 1 chain	1.23023	0.00249429	LG05
C. sp "dwarf jumbo"	Combined	Female	crocc	ciliary rootlet coiled-coil, rootletin	-0.723931	0.00208741	LG05
C. sp "dwarf jumbo"	Combined	Male	dcaf12	DDB1 and CUL4 associated factor 12	0.771702	0.0315962	LG05
C. sp "dwarf jumbo"	Combined	Female	ece1	endothelin converting enzyme 1	-0.915447	0.0374461	LG05
C. sp "dwarf jumbo"	Combined	Female	eefsec	eukaryotic elongation factor, selenocysteine-tRNA specific	-0.320278	0.0417574	LG05
C. sp "dwarf jumbo"	Combined	Female	eif4b	eukaryotic translation initiation factor 4B	-0.295271	0.0236921	LG05
C. sp "dwarf jumbo"	Combined	Female	eif4enif1	eukaryotic translation initiation factor 4E nuclear import factor 1	-0.598919	0.0372268	LG05
C. sp "dwarf jumbo"	Combined	Male	elk4	ELK4, ETS transcription factor	0.617227	0.0180257	LG05
C. sp "dwarf jumbo"	Combined	Female	espl1	extra spindle pole bodies like 1, separase	-0.735557	0.0461022	LG05
C. sp "dwarf jumbo"	Combined	Male	fam120a	family with sequence similarity 120A	0.413336	0.0411147	LG05
C. sp "dwarf jumbo"	Combined	Male	hdac11	histone deacetylase 11	0.733235	0.0164665	LG05
C. sp "dwarf jumbo"	Combined	Female	hmga2	high mobility group AT-hook 2	-0.922924	0.0357931	LG05
C. sp "dwarf jumbo"	Combined	Male	hyal2	hyaluronoglucosaminidase 2	0.716456	0.0182726	LG05
C. sp "dwarf jumbo"	Combined	Male	idh3b	isocitrate dehydrogenase 3 (NAD(+)) beta	0.504747	0.0128601	LG05
C. sp "dwarf jumbo"	Combined	Male	kbtbd8	kelch repeat and BTB domain containing 8	0.513402	0.0138926	LG05
C. sp "dwarf jumbo"	Combined	Female	LOC100534483	glutathione peroxidase	-0.780079	0.00912837	LG05
C. sp "dwarf jumbo"	Combined	Male	LOC100534525	microphthalmia-associated transcription factor	0.890973	0.0251176	LG05
C. sp "dwarf jumbo"	Combined	Male	LOC100689729	cadherin EGF LAG seven-pass G-type receptor 2	1.21911	0.00435286	LG05
C. sp "dwarf jumbo"	Combined	Female	LOC100690332	proto-oncogene tyrosine-protein kinase Src	-1.07835	0.0299136	LG05
C. sp "dwarf jumbo"	Combined	Female	LOC100690808	period circadian protein homolog 3	-0.416889	0.0137587	LG05
C. sp "dwarf jumbo"	Combined	Female	LOC100691157	alpha-1,3-galactosyltransferase 2	-1.64913	0.0278308	LG05
C. sp "dwarf jumbo"	Combined	Female	LOC100691884	PRA1 family protein 3	-1.06923	0.0287672	LG05
C. sp "dwarf jumbo"	Combined	Male	LOC100691930	collagen alpha-1(II) chain	0.601215	0.0455801	LG05
C. sp "dwarf jumbo"	Combined	Male	LOC100692948	caspase recruitment domain-containing protein 19	0.538922	0.0445404	LG05
C. sp "dwarf jumbo"	Combined	Male	LOC100693416	leucine-rich repeat neuronal protein 2	1.20508	0.0208858	LG05
C. sp "dwarf jumbo"	Combined	Female	LOC100693513	SRSF protein kinase 3	-0.797401	0.0204063	LG05
C. sp "dwarf jumbo"	Combined	Female	LOC100694977	glutaminase kidney isoform, mitochondrial	-1.48229	2.71143e-05	LG05
C. sp "dwarf jumbo"	Combined	Male	LOC100695550	host cell factor 1	0.368616	0.00951449	LG05
C. sp "dwarf jumbo"	Combined	Female	LOC100695906	RNA-binding protein 5	-0.736037	0.00537963	LG05
C. sp "dwarf jumbo"	Combined	Female	LOC100696335	transcription factor EB	-0.519227	0.022785	LG05
C. sp "dwarf jumbo"	Combined	Male	LOC100696627	plasma membrane calcium-transporting ATPase 1	0.730086	0.0255681	LG05
C. sp "dwarf jumbo"	Combined	Female	LOC100696629	alpha-1,3-galactosyltransferase 2	-1.52703	0.0138431	LG05
C. sp "dwarf jumbo"	Combined	Female	LOC100697231	fibroleukin	-1.66398	0.000600761	LG05
C. sp "dwarf jumbo"	Combined	Male	LOC100697406	zinc fingers and homeoboxes protein 3	0.610228	0.0272418	LG05
C. sp "dwarf jumbo"	Combined	Male	LOC100697673	uncharacterized LOC100697673	1.08731	0.0479512	LG05
C. sp "dwarf jumbo"	Combined	Male	LOC100698256	tubulin beta chain	1.22545	0.0138926	LG05
C. sp "dwarf jumbo"	Combined	Female	LOC100699279	coiled-coil domain-containing protein 120	-0.481117	0.0477952	LG05
C. sp "dwarf jumbo"	Combined	Female	LOC100699812	dnaJ homolog subfamily C member 16	-0.568005	0.0460369	LG05
C. sp "dwarf jumbo"	Combined	Female	LOC100700270	bcl-2-like protein 1	-0.903565	0.0270861	LG05
C. sp "dwarf jumbo"	Combined	Male	LOC100701052	E3 ubiquitin-protein ligase RNF182	1.59161	0.0191766	LG05
C. sp "dwarf jumbo"	Combined	Female	LOC100701080	bridging integrator 2	-0.543435	0.00797592	LG05
C. sp "dwarf jumbo"	Combined	Female	LOC100701354	cadherin-like protein 26	-0.842326	0.00223413	LG05
C. sp "dwarf jumbo"	Combined	Female	LOC100701355	myosin-7	-1.50398	0.0159236	LG05
C. sp "dwarf jumbo"	Combined	Male	LOC100701621	protein FAM219A	0.669423	0.0383701	LG05
C. sp "dwarf jumbo"	Combined	Female	LOC100702277	uncharacterized LOC100702277	-0.469021	0.048559	LG05
C. sp "dwarf jumbo"	Combined	Male	LOC100702610	poly(U)-specific endoribonuclease	2.43056	0.043137	LG05
C. sp "dwarf jumbo"	Combined	Female	LOC100703416	methyltransferase-like protein 7A	-0.620177	0.036175	LG05
C. sp "dwarf jumbo"	Combined	Female	LOC100703871	MICOS complex subunit mic25-a	-0.38644	0.0210005	LG05
C. sp "dwarf jumbo"	Combined	Female	LOC100703959	disco-interacting protein 2 homolog B-A	-0.700484	0.00470113	LG05
C. sp "dwarf jumbo"	Combined	Male	LOC100704028	protein FAM107B	0.664925	0.0432137	LG05
C. sp "dwarf jumbo"	Combined	Male	LOC100704187	solute carrier family 12 member 5	0.967841	0.0345156	LG05
C. sp "dwarf jumbo"	Combined	Male	LOC100704230	sodium channel protein type 8 subunit alpha	1.22567	0.0228893	LG05
C. sp "dwarf jumbo"	Combined	Male	LOC100704252	probable peptidyl-tRNA hydrolase 2	0.566851	0.0381408	LG05
C. sp "dwarf jumbo"	Combined	Male	LOC100704329	tubulin monoglycylase TTLL3	2.05859	0.0462743	LG05
C. sp "dwarf jumbo"	Combined	Female	LOC100704454	putative helicase mov-10-B.1	-0.913422	0.0499701	LG05
C. sp "dwarf jumbo"	Combined	Male	LOC100704529	sodium- and chloride-dependent taurine transporter	1.03253	0.0262521	LG05
C. sp "dwarf jumbo"	Combined	Female	LOC100704699	retinoid-binding protein 7	-1.94018	0.000174499	LG05
C. sp "dwarf jumbo"	Combined	Female	LOC100704828	ubiquinol-cytochrome-c reductase complex assembly factor 1	-0.465845	0.0250079	LG05
C. sp "dwarf jumbo"	Combined	Male	LOC100705479	transforming acidic coiled-coil-containing protein 1	0.829675	0.0487831	LG05
C. sp "dwarf jumbo"	Combined	Male	LOC100705741	lysyl oxidase homolog 2A	1.11662	0.0022835	LG05
C. sp "dwarf jumbo"	Combined	Male	LOC100705767	sodium- and chloride-dependent GABA transporter 2	1.83946	3.67493e-06	LG05
C. sp "dwarf jumbo"	Combined	Male	LOC100706099	extended synaptotagmin-1	0.640889	0.0242572	LG05
C. sp "dwarf jumbo"	Combined	Male	LOC100706333	semaphorin-3D	0.637969	0.0329038	LG05
C. sp "dwarf jumbo"	Combined	Female	LOC100706533	citron Rho-interacting kinase	-0.595009	0.0414979	LG05
C. sp "dwarf jumbo"	Combined	Male	LOC100706556	caM kinase-like vesicle-associated protein	1.1718	0.0237867	LG05
C. sp "dwarf jumbo"	Combined	Female	LOC100706854	troponin T, cardiac muscle isoforms	-1.70729	0.014955	LG05
C. sp "dwarf jumbo"	Combined	Male	LOC100707797	solute carrier family 2, facilitated glucose transporter member 9	1.79018	0.00246722	LG05
C. sp "dwarf jumbo"	Combined	Male	LOC100707970	retinoic acid receptor gamma-A	0.631942	0.0337291	LG05
C. sp "dwarf jumbo"	Combined	Female	LOC100708328	glutamine-rich protein 1	-0.40359	0.0141903	LG05
C. sp "dwarf jumbo"	Combined	Male	LOC100708712	metabotropic glutamate receptor 2	1.24293	0.0322496	LG05
C. sp "dwarf jumbo"	Combined	Female	LOC100709513	ETS-related transcription factor Elf-3	-1.01227	0.0435602	LG05
C. sp "dwarf jumbo"	Combined	Male	LOC100710053	serine/threonine-protein kinase 35	0.506104	0.0101935	LG05
C. sp "dwarf jumbo"	Combined	Male	LOC100710744	SUZ domain-containing protein 1	0.566829	0.00034249	LG05
C. sp "dwarf jumbo"	Combined	Male	LOC100710831	engulfment and cell motility protein 2	0.968302	0.0404394	LG05
C. sp "dwarf jumbo"	Combined	Female	LOC100711095	lumican	-2.06458	0.0321148	LG05
C. sp "dwarf jumbo"	Combined	Male	LOC100711148	elastase-1	2.472	0.00405792	LG05
C. sp "dwarf jumbo"	Combined	Female	LOC100711277	mitochondrial carnitine/acylcarnitine carrier protein	-1.18717	0.00108175	LG05
C. sp "dwarf jumbo"	Combined	Female	LOC100711384	plexin-B1	-0.704164	0.0435602	LG05
C. sp "dwarf jumbo"	Combined	Male	LOC100711637	dual specificity tyrosine-phosphorylation-regulated kinase 2	0.538469	0.00976304	LG05
C. sp "dwarf jumbo"	Combined	Female	LOC100712531	lysine-specific demethylase 5B	-0.183559	0.045753	LG05
C. sp "dwarf jumbo"	Combined	Female	LOC102075564	cadherin-like protein 26	-1.04579	0.000114617	LG05
C. sp "dwarf jumbo"	Combined	Male	LOC102075607	uncharacterized LOC102075607	1.63799	0.0184125	LG05
C. sp "dwarf jumbo"	Combined	Female	LOC102075988	uncharacterized LOC102075988	-0.66801	0.0136376	LG05
C. sp "dwarf jumbo"	Combined	Female	LOC102076673	golgin subfamily A member 7	-0.583514	0.0023899	LG05
C. sp "dwarf jumbo"	Combined	Female	LOC102078851	uncharacterized LOC102078851	-0.309213	0.0393922	LG05
C. sp "dwarf jumbo"	Combined	Male	LOC102079889	zinc finger protein 250	0.448507	0.0355828	LG05
C. sp "dwarf jumbo"	Combined	Male	LOC102082412	cyclin-dependent kinase inhibitor 1	1.75819	0.0159558	LG05
C. sp "dwarf jumbo"	Combined	Male	LOC106098331	NA	1.91346	0.0322684	LG05
C. sp "dwarf jumbo"	Combined	Female	LOC106098857	uncharacterized LOC106098857	-1.05501	0.039799	LG05
C. sp "dwarf jumbo"	Combined	Male	LOC106098860	uncharacterized LOC106098860	2.32077	0.00558424	LG05
C. sp "dwarf jumbo"	Combined	Male	LOC106098863	cell wall integrity and stress response component 2	1.0172	0.0190595	LG05
C. sp "dwarf jumbo"	Combined	Male	LOC112841636	inter-alpha-trypsin inhibitor heavy chain H3-like	1.00171	0.0144974	LG05
C. sp "dwarf jumbo"	Combined	Female	map3k12	mitogen-activated protein kinase kinase kinase 12	-1.58605	0.038527	LG05
C. sp "dwarf jumbo"	Combined	Female	mapkapk3	mitogen-activated protein kinase-activated protein kinase 3	-0.854897	0.0196649	LG05
C. sp "dwarf jumbo"	Combined	Female	mdm4	MDM4, p53 regulator	-0.594823	0.00144551	LG05
C. sp "dwarf jumbo"	Combined	Male	megf6	multiple EGF like domains 6	0.623405	0.00289082	LG05
C. sp "dwarf jumbo"	Combined	Male	mfap2	microfibril associated protein 2	1.66685	0.00291979	LG05
C. sp "dwarf jumbo"	Combined	Female	mkrn2	makorin ring finger protein 2	-0.598296	0.034891	LG05
C. sp "dwarf jumbo"	Combined	Female	mkrn2os	MKRN2 opposite strand	-1.31584	0.0400823	LG05
C. sp "dwarf jumbo"	Combined	Female	mtmr14	myotubularin related protein 14	-0.912516	0.0159236	LG05
C. sp "dwarf jumbo"	Combined	Male	mustn1	musculoskeletal, embryonic nuclear protein 1	1.0338	0.0227682	LG05
C. sp "dwarf jumbo"	Combined	Female	myog	myogenin	-1.16659	0.0178808	LG05
C. sp "dwarf jumbo"	Combined	Male	nckipsd	NCK interacting protein with SH3 domain	0.875529	0.0358343	LG05
C. sp "dwarf jumbo"	Combined	Male	nisch	nischarin	0.476422	0.00166157	LG05
C. sp "dwarf jumbo"	Combined	Female	nop56	NOP56 ribonucleoprotein	-0.685889	0.0102878	LG05
C. sp "dwarf jumbo"	Combined	Male	nudt2	nudix hydrolase 2	0.622498	0.0357141	LG05
C. sp "dwarf jumbo"	Combined	Female	nuf2	NUF2, NDC80 kinetochore complex component	-1.22827	0.0227182	LG05
C. sp "dwarf jumbo"	Combined	Male	oser1	oxidative stress responsive serine rich 1	0.392451	0.0387757	LG05
C. sp "dwarf jumbo"	Combined	Female	rad18	RAD18, E3 ubiquitin protein ligase	-0.428634	0.0414979	LG05
C. sp "dwarf jumbo"	Combined	Female	rbl1	RB transcriptional corepressor like 1	-0.570771	0.0197904	LG05
C. sp "dwarf jumbo"	Combined	Male	shisa4	shisa family member 4	0.582982	0.0343187	LG05
C. sp "dwarf jumbo"	Combined	Female	shq1	SHQ1, H/ACA ribonucleoprotein assembly factor	-0.355654	0.00227113	LG05
C. sp "dwarf jumbo"	Combined	Female	slc25a26	solute carrier family 25 member 26	-0.399155	0.00246722	LG05
C. sp "dwarf jumbo"	Combined	Female	snrpc	small nuclear ribonucleoprotein polypeptide C	-0.338398	0.0464027	LG05
C. sp "dwarf jumbo"	Combined	Female	sp1	Sp1 transcription factor	-0.486389	0.0462743	LG05
C. sp "dwarf jumbo"	Combined	Female	spdef	SAM pointed domain containing ETS transcription factor	-1.8655	0.0243086	LG05
C. sp "dwarf jumbo"	Combined	Male	stau1	staufen double-stranded RNA binding protein 1	0.254141	0.0351375	LG05
C. sp "dwarf jumbo"	Combined	Female	timeless	timeless circadian regulator	-0.579694	0.0478856	LG05
C. sp "dwarf jumbo"	Combined	Male	tmem88b	transmembrane protein 88B	1.34559	0.0204593	LG05
C. sp "dwarf jumbo"	Combined	Female	traip	TRAF interacting protein	-1.98912	7.21024e-06	LG05
C. sp "dwarf jumbo"	Combined	Female	vamp3	vesicle associated membrane protein 3	-0.34869	0.0169612	LG05
C. sp "dwarf jumbo"	Combined	Female	vwa1	von Willebrand factor A domain containing 1	-1.1504	0.0145941	LG05
C. sp "dwarf jumbo"	Combined	Male	acer2	alkaline ceramidase 2	0.437785	0.0171708	LG06
C. sp "dwarf jumbo"	Combined	Female	acox1	acyl-CoA oxidase 1	-0.932971	0.0266114	LG06
C. sp "dwarf jumbo"	Combined	Male	adra2a	adrenoceptor alpha 2A	1.13656	0.00121983	LG06
C. sp "dwarf jumbo"	Combined	Male	aip	aryl hydrocarbon receptor interacting protein	0.428659	0.0412031	LG06
C. sp "dwarf jumbo"	Combined	Female	asah1	N-acylsphingosine amidohydrolase 1	-0.965053	0.0419495	LG06
C. sp "dwarf jumbo"	Combined	Male	asna1	arsA arsenite transporter, ATP-binding, homolog 1 (bacterial)	0.382721	0.00833928	LG06
C. sp "dwarf jumbo"	Combined	Female	aspscr1	ASPSCR1, UBX domain containing tether for SLC2A4	-0.327343	0.0227682	LG06
C. sp "dwarf jumbo"	Combined	Female	cacna1a	calcium voltage-gated channel subunit alpha1 A	-3.16075	0.010151	LG06
C. sp "dwarf jumbo"	Combined	Male	capn9	calpain 9	0.666991	0.0152738	LG06
C. sp "dwarf jumbo"	Combined	Male	ccdc151	coiled-coil domain containing 151	1.54282	0.0238653	LG06
C. sp "dwarf jumbo"	Combined	Male	cdk2ap2	cyclin dependent kinase 2 associated protein 2	0.739029	0.000256508	LG06
C. sp "dwarf jumbo"	Combined	Male	cdkn2d	cyclin dependent kinase inhibitor 2D	0.658745	0.046337	LG06
C. sp "dwarf jumbo"	Combined	Male	chst12	carbohydrate sulfotransferase 12	0.718085	0.0255681	LG06
C. sp "dwarf jumbo"	Combined	Female	clta	clathrin light chain A	-0.286356	0.0448262	LG06
C. sp "dwarf jumbo"	Combined	Female	coro2a	coronin 2A	-0.847083	0.0381408	LG06
C. sp "dwarf jumbo"	Combined	Female	dtd1	D-tyrosyl-tRNA deacylase 1	-0.431632	0.0150961	LG06
C. sp "dwarf jumbo"	Combined	Male	ednra	endothelin receptor type A	1.05892	0.0298231	LG06
C. sp "dwarf jumbo"	Combined	Male	evpl	envoplakin	0.795586	0.0359429	LG06
C. sp "dwarf jumbo"	Combined	Male	gtf2e2	general transcription factor IIE subunit 2	0.627567	0.0357931	LG06
C. sp "dwarf jumbo"	Combined	Male	krt222	keratin 222	0.740592	0.0221043	LG06
C. sp "dwarf jumbo"	Combined	Female	lap3	leucine aminopeptidase 3	-0.753871	0.0265674	LG06
C. sp "dwarf jumbo"	Combined	Female	lg6h19orf53	linkage group 6 C19orf53 homolog	-0.686547	0.0112299	LG06
C. sp "dwarf jumbo"	Combined	Male	LOC100690563	uncharacterized LOC100690563	0.980728	0.0117289	LG06
C. sp "dwarf jumbo"	Combined	Male	LOC100691640	phospholipid phosphatase-related protein type 5	1.01335	0.00710428	LG06
C. sp "dwarf jumbo"	Combined	Male	LOC100694359	glycine receptor subunit beta	0.979329	0.048711	LG06
C. sp "dwarf jumbo"	Combined	Female	LOC100694982	ubinuclein-1	-1.50265	0.0276882	LG06
C. sp "dwarf jumbo"	Combined	Male	LOC100695148	epsin-3	1.75138	0.0272418	LG06
C. sp "dwarf jumbo"	Combined	Male	LOC100695167	G-protein coupled receptor family C group 5 member B	1.41716	0.0194371	LG06
C. sp "dwarf jumbo"	Combined	Male	LOC100697071	von Willebrand factor A domain-containing protein 7	1.60094	0.0011321	LG06
C. sp "dwarf jumbo"	Combined	Male	LOC100697736	CD209 antigen-like protein E	1.18072	0.0219832	LG06
C. sp "dwarf jumbo"	Combined	Male	LOC100698082	keratin, type I cytoskeletal 13	0.581806	0.0409867	LG06
C. sp "dwarf jumbo"	Combined	Female	LOC100698893	ATP-binding cassette sub-family G member 2	-2.15663	0.0311699	LG06
C. sp "dwarf jumbo"	Combined	Male	LOC100699752	neuronal acetylcholine receptor subunit non-alpha-3	2.51111	0.00596208	LG06
C. sp "dwarf jumbo"	Combined	Male	LOC100700051	vacuolar protein sorting-associated protein 37C	0.704916	0.0388898	LG06
C. sp "dwarf jumbo"	Combined	Female	LOC100700222	exportin-1	-0.381199	0.000235517	LG06
C. sp "dwarf jumbo"	Combined	Male	LOC100700287	heme oxygenase	1.27686	0.0248814	LG06
C. sp "dwarf jumbo"	Combined	Male	LOC100700506	cytochrome P450 3A30	1.11711	0.0202701	LG06
C. sp "dwarf jumbo"	Combined	Male	LOC100701127	glutaryl-CoA dehydrogenase, mitochondrial	1.71693	0.0259112	LG06
C. sp "dwarf jumbo"	Combined	Male	LOC100701140	syntaxin-3	1.52014	0.0358343	LG06
C. sp "dwarf jumbo"	Combined	Male	LOC100703355	cytochrome P450 4V2	1.32567	0.0416274	LG06
C. sp "dwarf jumbo"	Combined	Male	LOC100703443	jupiter microtubule associated homolog 1	0.392262	0.0407678	LG06
C. sp "dwarf jumbo"	Combined	Male	LOC100703749	lysyl oxidase homolog 4	1.27659	0.00331376	LG06
C. sp "dwarf jumbo"	Combined	Female	LOC100703844	coiled-coil-helix-coiled-coil-helix domain-containing protein 10, mitochondrial	-0.801059	0.0264804	LG06
C. sp "dwarf jumbo"	Combined	Male	LOC100705090	rho GTPase-activating protein 19	0.930425	0.00356879	LG06
C. sp "dwarf jumbo"	Combined	Male	LOC100705952	complexin-1	1.65317	0.0255681	LG06
C. sp "dwarf jumbo"	Combined	Female	LOC100706152	synaptogyrin-2	-0.498209	0.0443418	LG06
C. sp "dwarf jumbo"	Combined	Female	LOC100706554	uncharacterized LOC100706554	-2.48746	0.00017182	LG06
C. sp "dwarf jumbo"	Combined	Male	LOC100708013	keratin, type I cytoskeletal 20	1.23101	0.0293085	LG06
C. sp "dwarf jumbo"	Combined	Male	LOC100708833	striatin	0.446567	0.0161783	LG06
C. sp "dwarf jumbo"	Combined	Female	LOC100708907	uncharacterized LOC100708907	-1.81427	0.0281752	LG06
C. sp "dwarf jumbo"	Combined	Male	LOC100709003	complement C3	0.97973	0.0322496	LG06
C. sp "dwarf jumbo"	Combined	Male	LOC100709362	resuscitation-promoting factor RpfA	1.68259	0.011864	LG06
C. sp "dwarf jumbo"	Combined	Female	LOC100709803	long-chain-fatty-acid--CoA ligase 1	-0.458145	0.0278308	LG06
C. sp "dwarf jumbo"	Combined	Female	LOC100709940	E3 ubiquitin-protein ligase pellino homolog 1	-0.552063	0.0415611	LG06
C. sp "dwarf jumbo"	Combined	Female	LOC100710204	UTP--glucose-1-phosphate uridylyltransferase	-0.697536	0.0203235	LG06
C. sp "dwarf jumbo"	Combined	Male	LOC100710503	inward rectifier potassium channel 4	1.90227	0.0313629	LG06
C. sp "dwarf jumbo"	Combined	Female	LOC100710690	histone PARylation factor 1	-0.672216	0.0437098	LG06
C. sp "dwarf jumbo"	Combined	Male	LOC100712307	centrosomal protein of 170 kDa	1.03248	0.030885	LG06
C. sp "dwarf jumbo"	Combined	Female	LOC102076043	uncharacterized LOC102076043	-0.413967	0.0369421	LG06
C. sp "dwarf jumbo"	Combined	Male	LOC102076376	nephronectin	2.25965	0.0294158	LG06
C. sp "dwarf jumbo"	Combined	Female	LOC102076881	zinc finger protein 184	-0.654733	0.0013021	LG06
C. sp "dwarf jumbo"	Combined	Female	LOC102077980	intercellular adhesion molecule 1	-0.787388	0.0398697	LG06
C. sp "dwarf jumbo"	Combined	Male	LOC102078242	TBC1 domain family member 24	1.94864	0.0180583	LG06
C. sp "dwarf jumbo"	Combined	Female	LOC102078765	guanine nucleotide exchange protein SMCR8	-0.913105	0.0345156	LG06
C. sp "dwarf jumbo"	Combined	Male	LOC102079284	CREB3 regulatory factor	0.746008	0.0409867	LG06
C. sp "dwarf jumbo"	Combined	Female	LOC102079525	E3 ubiquitin-protein ligase ZFP91	-0.440039	0.00501825	LG06
C. sp "dwarf jumbo"	Combined	Female	LOC102080519	NACHT, LRR and PYD domains-containing protein 14	-0.929151	0.0138926	LG06
C. sp "dwarf jumbo"	Combined	Male	LOC102080602	uncharacterized LOC102080602	0.735222	0.0391993	LG06
C. sp "dwarf jumbo"	Combined	Female	LOC102082391	uncharacterized LOC102082391	-0.825575	0.0238159	LG06
C. sp "dwarf jumbo"	Combined	Female	LOC102083298	apolipoprotein L3-like	-1.81157	0.0316393	LG06
C. sp "dwarf jumbo"	Combined	Female	LOC106096490	zinc finger protein 638	-0.41083	0.0104355	LG06
C. sp "dwarf jumbo"	Combined	Male	LOC109202348	SLAM family member 7-like	0.877211	0.028868	LG06
C. sp "dwarf jumbo"	Combined	Male	LOC109202355	uncharacterized LOC109202355	0.810551	0.0267446	LG06
C. sp "dwarf jumbo"	Combined	Female	LOC109202397	zinc finger protein 16	-0.686313	0.0223093	LG06
C. sp "dwarf jumbo"	Combined	Male	LOC109202426	uncharacterized LOC109202426	1.13909	0.0187246	LG06
C. sp "dwarf jumbo"	Combined	Male	LOC112847091	piggyBac transposable element-derived protein 4-like	1.25987	0.0138926	LG06
C. sp "dwarf jumbo"	Combined	Male	LOC112847093	uncharacterized LOC112847093	1.51096	0.0275536	LG06
C. sp "dwarf jumbo"	Combined	Male	LOC112847097	uncharacterized LOC112847097	2.58502	0.00126187	LG06
C. sp "dwarf jumbo"	Combined	Male	LOC112847135	uncharacterized LOC112847135	2.29357	0.00626837	LG06
C. sp "dwarf jumbo"	Combined	Male	lonrf1	LON peptidase N-terminal domain and ring finger 1	0.70979	0.0313978	LG06
C. sp "dwarf jumbo"	Combined	Female	ltv1	LTV1 ribosome biogenesis factor	-0.724363	0.00588936	LG06
C. sp "dwarf jumbo"	Combined	Male	msmo1	methylsterol monooxygenase 1	1.28302	0.0238331	LG06
C. sp "dwarf jumbo"	Combined	Male	myh11	myosin heavy chain 11	1.55899	0.0353657	LG06
C. sp "dwarf jumbo"	Combined	Male	npepps	aminopeptidase puromycin sensitive	0.199911	0.0137363	LG06
C. sp "dwarf jumbo"	Combined	Male	pla2g12a	phospholipase A2 group XIIA	0.323403	0.035881	LG06
C. sp "dwarf jumbo"	Combined	Female	polr1e	RNA polymerase I subunit E	-0.427088	0.0170118	LG06
C. sp "dwarf jumbo"	Combined	Female	ppp1r27	protein phosphatase 1 regulatory subunit 27	-2.40716	0.00380963	LG06
C. sp "dwarf jumbo"	Combined	Male	primpol	primase and DNA directed polymerase	1.01941	0.0236921	LG06
C. sp "dwarf jumbo"	Combined	Female	qprt	quinolinate phosphoribosyltransferase	-0.970131	0.0375876	LG06
C. sp "dwarf jumbo"	Combined	Female	sde2	SDE2 telomere maintenance homolog	-0.542448	0.0437195	LG06
C. sp "dwarf jumbo"	Combined	Male	serping1	serpin family G member 1	1.06039	0.0332968	LG06
C. sp "dwarf jumbo"	Combined	Female	slc25a4	solute carrier family 25 member 4	-0.775092	0.0126185	LG06
C. sp "dwarf jumbo"	Combined	Male	slc5a10	solute carrier family 5 member 10	1.25878	0.0392082	LG06
C. sp "dwarf jumbo"	Combined	Male	sstr3	somatostatin receptor 3	1.53085	0.0259112	LG06
C. sp "dwarf jumbo"	Combined	Male	tekt4	tektin 4	1.04071	0.01923	LG06
C. sp "dwarf jumbo"	Combined	Male	tmem178a	transmembrane protein 178A	1.32278	0.00186552	LG06
C. sp "dwarf jumbo"	Combined	Female	ugdh	UDP-glucose 6-dehydrogenase	-0.653729	0.0375402	LG06
C. sp "dwarf jumbo"	Combined	Female	xpnpep1	X-prolyl aminopeptidase 1	-0.599426	0.0112755	LG06
C. sp "dwarf jumbo"	Combined	Male	xylt1	xylosyltransferase 1	0.663084	0.0343187	LG06
C. sp "dwarf jumbo"	Combined	Female	actr6	ARP6 actin related protein 6 homolog	-0.56905	0.0349054	LG07
C. sp "dwarf jumbo"	Combined	Female	adal	adenosine deaminase like	-0.394148	0.0412031	LG07
C. sp "dwarf jumbo"	Combined	Female	adck2	aarF domain containing kinase 2	-0.556147	0.0263626	LG07
C. sp "dwarf jumbo"	Combined	Female	ankrd27	ankyrin repeat domain 27	-0.466011	0.0149096	LG07
C. sp "dwarf jumbo"	Combined	Male	b3gnt9	UDP-GlcNAc:betaGal beta-1,3-N-acetylglucosaminyltransferase 9	0.765112	0.034891	LG07
C. sp "dwarf jumbo"	Combined	Male	bmt2	base methyltransferase of 25S rRNA 2 homolog	0.446884	0.0313266	LG07
C. sp "dwarf jumbo"	Combined	Male	brinp1	BMP/retinoic acid inducible neural specific 1	1.07077	0.0299808	LG07
C. sp "dwarf jumbo"	Combined	Male	cald1	caldesmon 1	1.60083	0.0335381	LG07
C. sp "dwarf jumbo"	Combined	Male	capsl	calcyphosine like	1.49895	0.00469823	LG07
C. sp "dwarf jumbo"	Combined	Male	capza2	capping actin protein of muscle Z-line subunit alpha 2	0.24057	0.00948503	LG07
C. sp "dwarf jumbo"	Combined	Female	ccdc62	coiled-coil domain containing 62	-0.742102	0.0138926	LG07
C. sp "dwarf jumbo"	Combined	Male	cfap44	cilia and flagella associated protein 44	2.55485	0.0358343	LG07
C. sp "dwarf jumbo"	Combined	Male	cftr	cystic fibrosis transmembrane conductance regulator	1.09457	0.0295391	LG07
C. sp "dwarf jumbo"	Combined	Male	cntfr	ciliary neurotrophic factor receptor	1.35838	0.028872	LG07
C. sp "dwarf jumbo"	Combined	Female	ddx55	DEAD-box helicase 55	-0.639884	0.0204811	LG07
C. sp "dwarf jumbo"	Combined	Female	dmgdh	dimethylglycine dehydrogenase	-0.878654	0.0494288	LG07
C. sp "dwarf jumbo"	Combined	Male	dusp6	dual specificity phosphatase 6	0.65396	0.0465114	LG07
C. sp "dwarf jumbo"	Combined	Female	ehmt1	euchromatic histone lysine methyltransferase 1	-0.421048	0.0422756	LG07
C. sp "dwarf jumbo"	Combined	Female	eif2b1	eukaryotic translation initiation factor 2B subunit alpha	-0.668525	0.0337291	LG07
C. sp "dwarf jumbo"	Combined	Female	erbin	erbb2 interacting protein	-0.247809	0.0245687	LG07
C. sp "dwarf jumbo"	Combined	Female	exosc2	exosome component 2	-0.876774	0.0463438	LG07
C. sp "dwarf jumbo"	Combined	Male	fanci	FA complementation group I	0.899172	0.0345156	LG07
C. sp "dwarf jumbo"	Combined	Female	fpgs	folylpolyglutamate synthase	-1.2438	0.00534349	LG07
C. sp "dwarf jumbo"	Combined	Male	gan	gigaxonin	0.397585	0.0322496	LG07
C. sp "dwarf jumbo"	Combined	Female	gfm2	G elongation factor mitochondrial 2	-0.382458	0.0316864	LG07
C. sp "dwarf jumbo"	Combined	Male	gsdf	growth/differentiation factor 6-B-like	1.84269	0.0100258	LG07
C. sp "dwarf jumbo"	Combined	Female	hps5	HPS5, biogenesis of lysosomal organelles complex 2 subunit 2	-0.579225	0.0372268	LG07
C. sp "dwarf jumbo"	Combined	Female	hsdl2	hydroxysteroid dehydrogenase like 2	-0.659279	0.000607614	LG07
C. sp "dwarf jumbo"	Combined	Female	irf7	interferon regulatory factor 7	-1.0536	0.0326794	LG07
C. sp "dwarf jumbo"	Combined	Female	kitlg	KIT ligand	-0.593749	0.0462743	LG07
C. sp "dwarf jumbo"	Combined	Female	lg7h12orf4	linkage group 7 C12orf4 homolog	-0.257977	0.0430127	LG07
C. sp "dwarf jumbo"	Combined	Male	lman1	lectin, mannose binding 1	0.667181	0.0379061	LG07
C. sp "dwarf jumbo"	Combined	Male	LOC100534558	transglutaminase	2.25834	0.0138686	LG07
C. sp "dwarf jumbo"	Combined	Male	LOC100690406	hydroxycarboxylic acid receptor 2	0.593139	0.013432	LG07
C. sp "dwarf jumbo"	Combined	Male	LOC100690800	Krueppel-like factor 13	1.61191	0.00904164	LG07
C. sp "dwarf jumbo"	Combined	Male	LOC100691670	beta-centractin	0.323326	0.0322197	LG07
C. sp "dwarf jumbo"	Combined	Male	LOC100691891	CD81 antigen	0.778198	0.0150961	LG07
C. sp "dwarf jumbo"	Combined	Male	LOC100692326	RNA polymerase II elongation factor ELL	1.09389	0.0401494	LG07
C. sp "dwarf jumbo"	Combined	Female	LOC100692411	NAD-dependent protein deacetylase sirtuin-3	-1.30748	0.0186972	LG07
C. sp "dwarf jumbo"	Combined	Male	LOC100692917	carbonic anhydrase 15	1.18707	0.0275536	LG07
C. sp "dwarf jumbo"	Combined	Male	LOC100692924	structural maintenance of chromosomes protein 1B	3.90444	0.000148447	LG07
C. sp "dwarf jumbo"	Combined	Female	LOC100693325	carnitine O-palmitoyltransferase 1, liver isoform	-0.896338	4.04543e-09	LG07
C. sp "dwarf jumbo"	Combined	Male	LOC100693338	katanin p60 ATPase-containing subunit A-like 2	1.62482	0.00210287	LG07
C. sp "dwarf jumbo"	Combined	Male	LOC100693413	zinc finger protein 710	0.78697	0.0379868	LG07
C. sp "dwarf jumbo"	Combined	Male	LOC100693800	surfeit locus protein 1	0.402751	0.045044	LG07
C. sp "dwarf jumbo"	Combined	Female	LOC100693935	TBC1 domain family member 10B	-0.907546	0.0210005	LG07
C. sp "dwarf jumbo"	Combined	Male	LOC100693959	aquaporin-9	1.51279	0.0150961	LG07
C. sp "dwarf jumbo"	Combined	Male	LOC100694473	Wilms tumor protein homolog	1.78487	0.0343187	LG07
C. sp "dwarf jumbo"	Combined	Male	LOC100695304	thromboxane-A synthase	1.16252	0.0150961	LG07
C. sp "dwarf jumbo"	Combined	Male	LOC100695471	cingulin-like protein 1	1.1218	0.00899012	LG07
C. sp "dwarf jumbo"	Combined	Male	LOC100696212	nucleus accumbens-associated protein 2	0.770819	0.0269628	LG07
C. sp "dwarf jumbo"	Combined	Male	LOC100696591	junctophilin-3	2.1535	0.0174968	LG07
C. sp "dwarf jumbo"	Combined	Male	LOC100697124	calcium-binding mitochondrial carrier protein SCaMC-2-B	0.72077	0.0204811	LG07
C. sp "dwarf jumbo"	Combined	Male	LOC100697413	smoothelin	1.56102	0.0237867	LG07
C. sp "dwarf jumbo"	Combined	Male	LOC100697799	high choriolytic enzyme 1	2.04817	0.0304986	LG07
C. sp "dwarf jumbo"	Combined	Male	LOC100697954	MTSS1-like protein	1.03545	0.000138033	LG07
C. sp "dwarf jumbo"	Combined	Male	LOC100698477	cytosolic purine 5'-nucleotidase	1.62037	0.00538294	LG07
C. sp "dwarf jumbo"	Combined	Male	LOC100698868	growth arrest-specific protein 1	1.40908	0.0296183	LG07
C. sp "dwarf jumbo"	Combined	Female	LOC100699062	S-adenosylmethionine synthase	-1.13278	0.0227682	LG07
C. sp "dwarf jumbo"	Combined	Male	LOC100699391	synaptic vesicle glycoprotein 2B	0.514456	0.0284671	LG07
C. sp "dwarf jumbo"	Combined	Female	LOC100701407	inositol hexakisphosphate and diphosphoinositol-pentakisphosphate kinase 1	-0.505829	0.0255681	LG07
C. sp "dwarf jumbo"	Combined	Male	LOC100701567	collagen alpha-1(V) chain	0.781627	0.0152738	LG07
C. sp "dwarf jumbo"	Combined	Male	LOC100701827	homeodomain-interacting protein kinase 2	0.866198	0.00191489	LG07
C. sp "dwarf jumbo"	Combined	Male	LOC100702488	zinc finger protein 397	0.748309	0.0233871	LG07
C. sp "dwarf jumbo"	Combined	Male	LOC100703595	dnaJ homolog subfamily A member 2	0.387182	0.0274749	LG07
C. sp "dwarf jumbo"	Combined	Female	LOC100703866	endonuclease 8-like 1	-0.555767	0.0462743	LG07
C. sp "dwarf jumbo"	Combined	Male	LOC100703955	zinc finger protein Gfi-1b	0.905125	0.0494899	LG07
C. sp "dwarf jumbo"	Combined	Female	LOC100704402	serine/threonine-protein kinase Nek6	-0.59298	0.0145815	LG07
C. sp "dwarf jumbo"	Combined	Male	LOC100704487	uncharacterized LOC100704487	0.96104	0.00357942	LG07
C. sp "dwarf jumbo"	Combined	Male	LOC100704534	sodium- and chloride-dependent GABA transporter 3	2.11093	0.0238653	LG07
C. sp "dwarf jumbo"	Combined	Female	LOC100704669	SWI/SNF-related matrix-associated actin-dependent regulator of chromatin subfamily B member 1	-0.613681	0.0216499	LG07
C. sp "dwarf jumbo"	Combined	Male	LOC100704683	adenosine receptor A2b	1.32689	0.0386099	LG07
C. sp "dwarf jumbo"	Combined	Female	LOC100705448	coronin-1C	-0.595614	0.0276882	LG07
C. sp "dwarf jumbo"	Combined	Male	LOC100706113	NAD(P) transhydrogenase, mitochondrial	0.347847	0.0324471	LG07
C. sp "dwarf jumbo"	Combined	Female	LOC100707255	carnitine O-acetyltransferase	-0.710595	0.0225173	LG07
C. sp "dwarf jumbo"	Combined	Male	LOC100707336	pro-neuregulin-1, membrane-bound isoform	0.826329	0.0295391	LG07
C. sp "dwarf jumbo"	Combined	Female	LOC100707428	bromodomain-containing protein 3	-0.505091	0.0465114	LG07
C. sp "dwarf jumbo"	Combined	Male	LOC100708633	carboxypeptidase A1	1.78007	0.0326794	LG07
C. sp "dwarf jumbo"	Combined	Male	LOC100708903	carboxypeptidase A1	1.69781	0.0128601	LG07
C. sp "dwarf jumbo"	Combined	Male	LOC100709153	contactin-1a	1.21781	0.011864	LG07
C. sp "dwarf jumbo"	Combined	Female	LOC100709311	protein-methionine sulfoxide oxidase mical2b	-1.10883	0.0463438	LG07
C. sp "dwarf jumbo"	Combined	Male	LOC100710076	phosphatidylinositol 4-kinase alpha	0.631118	0.0350906	LG07
C. sp "dwarf jumbo"	Combined	Male	LOC100710911	homeodomain-interacting protein kinase 3	0.506443	0.0147918	LG07
C. sp "dwarf jumbo"	Combined	Male	LOC100711010	poly(U)-specific endoribonuclease-C	0.813026	0.046337	LG07
C. sp "dwarf jumbo"	Combined	Male	LOC100711179	cystatin-C	1.26644	0.0228695	LG07
C. sp "dwarf jumbo"	Combined	Male	LOC100711180	anoctamin-1	1.32331	0.0275536	LG07
C. sp "dwarf jumbo"	Combined	Female	LOC102076322	lisH domain-containing protein C1711.05	-0.555867	0.0449892	LG07
C. sp "dwarf jumbo"	Combined	Male	LOC102077759	uncharacterized LOC102077759	1.9956	0.0346943	LG07
C. sp "dwarf jumbo"	Combined	Male	LOC102078829	high choriolytic enzyme 1	1.84422	0.0297276	LG07
C. sp "dwarf jumbo"	Combined	Female	LOC102081175	E3 ubiquitin/ISG15 ligase TRIM25	-0.678617	0.0404446	LG07
C. sp "dwarf jumbo"	Combined	Male	LOC102081585	uncharacterized LOC102081585	0.765931	0.0413628	LG07
C. sp "dwarf jumbo"	Combined	Male	LOC102081667	uncharacterized LOC102081667	1.53205	0.0166402	LG07
C. sp "dwarf jumbo"	Combined	Male	LOC102081779	scavenger receptor cysteine-rich type 1 protein M160	1.59073	0.00014091	LG07
C. sp "dwarf jumbo"	Combined	Male	LOC106096829	uncharacterized LOC106096829	2.04394	0.0347625	LG07
C. sp "dwarf jumbo"	Combined	Male	LOC106097876	uncharacterized LOC106097876	1.60932	0.0353247	LG07
C. sp "dwarf jumbo"	Combined	Male	LOC109194148	ornithine decarboxylase antizyme 2-like	0.463265	0.0125187	LG07
C. sp "dwarf jumbo"	Combined	Male	LOC109194212	polypeptide N-acetylgalactosaminyltransferase 18	0.592737	0.0122756	LG07
C. sp "dwarf jumbo"	Combined	Male	LOC109199076	bile salt-activated lipase	2.39836	0.0167237	LG07
C. sp "dwarf jumbo"	Combined	Male	LOC109199077	bile salt-activated lipase-like	2.14804	0.00527809	LG07
C. sp "dwarf jumbo"	Combined	Male	LOC109202777	uncharacterized LOC109202777	1.50377	0.0374461	LG07
C. sp "dwarf jumbo"	Combined	Female	lonp2	lon peptidase 2, peroxisomal	-0.44095	0.0414345	LG07
C. sp "dwarf jumbo"	Combined	Male	mapk8ip2	mitogen-activated protein kinase 8 interacting protein 2	0.966729	0.0387406	LG07
C. sp "dwarf jumbo"	Combined	Female	mrrf	mitochondrial ribosome recycling factor	-0.565471	0.0273763	LG07
C. sp "dwarf jumbo"	Combined	Female	musk	muscle associated receptor tyrosine kinase	-0.883435	0.0327943	LG07
C. sp "dwarf jumbo"	Combined	Male	onecut2	one cut homeobox 2	1.07685	0.0473529	LG07
C. sp "dwarf jumbo"	Combined	Male	otogl	otogelin like	1.81695	0.0492699	LG07
C. sp "dwarf jumbo"	Combined	Male	pcyox1	prenylcysteine oxidase 1	0.496193	0.034688	LG07
C. sp "dwarf jumbo"	Combined	Female	phlda2	pleckstrin homology like domain family A member 2	-1.25851	0.0292219	LG07
C. sp "dwarf jumbo"	Combined	Female	pik3c2g	phosphatidylinositol-4-phosphate 3-kinase catalytic subunit type 2 gamma	-1.03773	0.0139438	LG07
C. sp "dwarf jumbo"	Combined	Male	pip5kl1	phosphatidylinositol-4-phosphate 5-kinase like 1	1.37732	0.0476428	LG07
C. sp "dwarf jumbo"	Combined	Female	prag1	PEAK1 related, kinase-activating pseudokinase 1	-0.764119	0.0387757	LG07
C. sp "dwarf jumbo"	Combined	Male	pskh1	protein serine kinase H1	0.503393	0.00310078	LG07
C. sp "dwarf jumbo"	Combined	Male	ptprb	protein tyrosine phosphatase, receptor type B	0.874705	0.0102827	LG07
C. sp "dwarf jumbo"	Combined	Male	purb	purine rich element binding protein B	0.855021	0.0321148	LG07
C. sp "dwarf jumbo"	Combined	Female	pus7	pseudouridylate synthase 7	-0.375306	0.0303331	LG07
C. sp "dwarf jumbo"	Combined	Female	ralgps1	Ral GEF with PH domain and SH3 binding motif 1	-0.420784	0.0404148	LG07
C. sp "dwarf jumbo"	Combined	Male	ranbp10	RAN binding protein 10	0.390267	0.018561	LG07
C. sp "dwarf jumbo"	Combined	Male	rhcg	Rh family C glycoprotein	1.0699	0.0269241	LG07
C. sp "dwarf jumbo"	Combined	Male	rnf141	ring finger protein 141	0.958306	0.0286796	LG07
C. sp "dwarf jumbo"	Combined	Male	rpgrip1l	RPGRIP1 like	0.93468	0.0345156	LG07
C. sp "dwarf jumbo"	Combined	Male	sapcd2	suppressor APC domain containing 2	1.07771	0.0452927	LG07
C. sp "dwarf jumbo"	Combined	Male	sgtb	small glutamine rich tetratricopeptide repeat containing beta	1.11584	0.0269136	LG07
C. sp "dwarf jumbo"	Combined	Female	slc12a3	solute carrier family 12 member 3	-1.61058	0.0363552	LG07
C. sp "dwarf jumbo"	Combined	Male	slc1a2	solute carrier family 1 member 2	1.22064	0.0487831	LG07
C. sp "dwarf jumbo"	Combined	Male	slc6a15	solute carrier family 6 member 15	0.863815	0.0329038	LG07
C. sp "dwarf jumbo"	Combined	Female	spout1	SPOUT domain containing methyltransferase 1	-0.645422	0.0125187	LG07
C. sp "dwarf jumbo"	Combined	Male	sptan1	spectrin alpha, non-erythrocytic 1	0.264819	0.0481533	LG07
C. sp "dwarf jumbo"	Combined	Male	st3gal2	ST3 beta-galactoside alpha-2,3-sialyltransferase 2	0.798927	0.0415611	LG07
C. sp "dwarf jumbo"	Combined	Male	stxbp1	syntaxin binding protein 1	0.776762	0.0345156	LG07
C. sp "dwarf jumbo"	Combined	Female	surf6	surfeit 6	-0.828976	0.00331376	LG07
C. sp "dwarf jumbo"	Combined	Male	sycp3	synaptonemal complex protein 3	2.50284	0.00510455	LG07
C. sp "dwarf jumbo"	Combined	Male	tcp11l1	t-complex 11 like 1	0.484671	0.0462541	LG07
C. sp "dwarf jumbo"	Combined	Male	terb1	telomere repeat binding bouquet formation protein 1	1.87493	0.0164665	LG07
C. sp "dwarf jumbo"	Combined	Female	thap1	THAP domain containing 1	-0.597165	0.0369421	LG07
C. sp "dwarf jumbo"	Combined	Male	trabd	TraB domain containing	0.497197	0.0369421	LG07
C. sp "dwarf jumbo"	Combined	Male	ttll11	tubulin tyrosine ligase like 11	0.479755	0.0261566	LG07
C. sp "dwarf jumbo"	Combined	Female	unc13b	unc-13 homolog B	-0.478906	0.0428162	LG07
C. sp "dwarf jumbo"	Combined	Female	usb1	U6 snRNA biogenesis phosphodiesterase 1	-0.500187	0.0299551	LG07
C. sp "dwarf jumbo"	Combined	Female	ush1c	USH1 protein network component harmonin	-2.23879	0.000685325	LG07
C. sp "dwarf jumbo"	Combined	Female	vps9d1	VPS9 domain containing 1	-0.503238	0.0250028	LG07
C. sp "dwarf jumbo"	Combined	Male	vwf	von Willebrand factor	0.765744	0.0305613	LG07
C. sp "dwarf jumbo"	Combined	Female	washc1	WASH complex subunit 1	-0.507311	0.0361782	LG07
C. sp "dwarf jumbo"	Combined	Male	zbtb7c	zinc finger and BTB domain containing 7C	0.998139	0.0191866	LG07
C. sp "dwarf jumbo"	Combined	Female	znf276	zinc finger protein 276	-0.53391	0.0270705	LG07
C. sp "dwarf jumbo"	Combined	Male	znf469	zinc finger protein 469	0.761007	0.00331376	LG07
C. sp "dwarf jumbo"	Combined	Female	acsl5	acyl-CoA synthetase long chain family member 5	-5.00642	0.00216167	LG08
C. sp "dwarf jumbo"	Combined	Male	acta2	actin, alpha 2, smooth muscle, aorta	1.76432	0.0273478	LG08
C. sp "dwarf jumbo"	Combined	Male	ankfn1	ankyrin repeat and fibronectin type III domain containing 1	0.962108	0.0408067	LG08
C. sp "dwarf jumbo"	Combined	Male	arsg	arylsulfatase G	1.24222	0.0155719	LG08
C. sp "dwarf jumbo"	Combined	Female	calcoco2	calcium binding and coiled-coil domain 2	-0.754313	0.0332968	LG08
C. sp "dwarf jumbo"	Combined	Female	ccdc186	coiled-coil domain containing 186	-0.574519	0.00626837	LG08
C. sp "dwarf jumbo"	Combined	Female	cenpt	centromere protein T	-0.946953	0.0088826	LG08
C. sp "dwarf jumbo"	Combined	Female	cep55	centrosomal protein 55	-1.2765	0.0149096	LG08
C. sp "dwarf jumbo"	Combined	Male	chac2	ChaC cation transport regulator homolog 2	0.852509	0.00537963	LG08
C. sp "dwarf jumbo"	Combined	Female	chad	chondroadherin	-0.98431	0.0326754	LG08
C. sp "dwarf jumbo"	Combined	Male	chmp2a	charged multivesicular body protein 2A	0.40949	0.0479512	LG08
C. sp "dwarf jumbo"	Combined	Male	chst15	carbohydrate sulfotransferase 15	0.980056	0.0462562	LG08
C. sp "dwarf jumbo"	Combined	Male	fam53b	family with sequence similarity 53 member B	0.794787	0.00377112	LG08
C. sp "dwarf jumbo"	Combined	Male	fasn	fatty acid synthase	1.64504	0.00232361	LG08
C. sp "dwarf jumbo"	Combined	Male	fmn2	formin 2	1.44142	0.00726716	LG08
C. sp "dwarf jumbo"	Combined	Male	g6pc	glucose-6-phosphatase catalytic subunit	1.18447	0.0392803	LG08
C. sp "dwarf jumbo"	Combined	Male	gth-ri	gonadotropin receptor I	1.46162	0.0211843	LG08
C. sp "dwarf jumbo"	Combined	Female	lhpp	phospholysine phosphohistidine inorganic pyrophosphate phosphatase	-0.556578	0.0327798	LG08
C. sp "dwarf jumbo"	Combined	Male	LOC100689712	sulfotransferase family cytosolic 2B member 1	2.35187	2.87102e-05	LG08
C. sp "dwarf jumbo"	Combined	Female	LOC100689983	protein Tob1	-0.660494	0.046124	LG08
C. sp "dwarf jumbo"	Combined	Male	LOC100690421	receptor tyrosine-protein kinase erbB-2	0.376828	0.0179696	LG08
C. sp "dwarf jumbo"	Combined	Male	LOC100691323	uncharacterized LOC100691323	0.665379	0.00537963	LG08
C. sp "dwarf jumbo"	Combined	Male	LOC100691830	cilia- and flagella-associated protein 251	1.73627	0.0385094	LG08
C. sp "dwarf jumbo"	Combined	Female	LOC100692287	casein kinase I	-0.293282	0.0329888	LG08
C. sp "dwarf jumbo"	Combined	Male	LOC100694532	collagen alpha-1(I) chain-like	0.94621	6.42164e-06	LG08
C. sp "dwarf jumbo"	Combined	Male	LOC100694933	synuclein	0.958149	0.0295391	LG08
C. sp "dwarf jumbo"	Combined	Male	LOC100695204	endothelial PAS domain-containing protein 1	1.76139	0.0498456	LG08
C. sp "dwarf jumbo"	Combined	Female	LOC100695527	ubiquitin carboxyl-terminal hydrolase 22	-0.500205	0.0431323	LG08
C. sp "dwarf jumbo"	Combined	Male	LOC100695729	acyl-CoA desaturase	1.24536	0.0101935	LG08
C. sp "dwarf jumbo"	Combined	Male	LOC100697348	collagen alpha-1(XII) chain	1.4355	0.0228695	LG08
C. sp "dwarf jumbo"	Combined	Male	LOC100697816	DNA-directed RNA polymerase III subunit RPC4	0.752858	0.0435701	LG08
C. sp "dwarf jumbo"	Combined	Male	LOC100698187	transmembrane protein 184B	0.626604	0.0348172	LG08
C. sp "dwarf jumbo"	Combined	Female	LOC100698949	acyl-CoA synthetase family member 2, mitochondrial	-1.5112	0.00968126	LG08
C. sp "dwarf jumbo"	Combined	Male	LOC100699487	monocarboxylate transporter 12-B	1.03696	0.0423212	LG08
C. sp "dwarf jumbo"	Combined	Male	LOC100699528	desumoylating isopeptidase 1	0.494372	0.048575	LG08
C. sp "dwarf jumbo"	Combined	Male	LOC100700081	annexin A4	0.562265	0.00631763	LG08
C. sp "dwarf jumbo"	Combined	Male	LOC100702504	rho GTPase-activating protein 22	1.43933	0.0322496	LG08
C. sp "dwarf jumbo"	Combined	Male	LOC100702520	adenosine kinase	0.616578	0.0443418	LG08
C. sp "dwarf jumbo"	Combined	Male	LOC100704353	dihydropyrimidinase-related protein 2	0.920206	0.0392803	LG08
C. sp "dwarf jumbo"	Combined	Female	LOC100704621	rac GTPase-activating protein 1	-2.04005	0.046337	LG08
C. sp "dwarf jumbo"	Combined	Male	LOC100705197	voltage-dependent T-type calcium channel subunit alpha-1H	2.76743	0.0225173	LG08
C. sp "dwarf jumbo"	Combined	Male	LOC100705212	protein phosphatase 1 regulatory subunit 1B	0.525883	0.0498674	LG08
C. sp "dwarf jumbo"	Combined	Male	LOC100705690	transmembrane protein 100	0.844718	0.0111311	LG08
C. sp "dwarf jumbo"	Combined	Male	LOC100705927	glycerol-3-phosphate acyltransferase 1, mitochondrial	1.21708	0.000480054	LG08
C. sp "dwarf jumbo"	Combined	Male	LOC100706251	TOM1-like protein 2	0.488216	0.00186552	LG08
C. sp "dwarf jumbo"	Combined	Male	LOC100706482	arginase-1	1.43212	0.0110373	LG08
C. sp "dwarf jumbo"	Combined	Male	LOC100706559	26S proteasome non-ATPase regulatory subunit 11B	0.403075	0.0299808	LG08
C. sp "dwarf jumbo"	Combined	Male	LOC100709627	neurabin-2	0.580267	0.0481533	LG08
C. sp "dwarf jumbo"	Combined	Male	LOC100712436	abl interactor 2	0.551351	0.0428236	LG08
C. sp "dwarf jumbo"	Combined	Male	LOC100712516	canalicular multispecific organic anion transporter 2	0.808757	0.00501317	LG08
C. sp "dwarf jumbo"	Combined	Male	LOC102075556	testis-expressed protein 2	1.8981	0.02468	LG08
C. sp "dwarf jumbo"	Combined	Male	LOC102076067	scavenger receptor cysteine-rich type 1 protein M130	0.929131	0.0182941	LG08
C. sp "dwarf jumbo"	Combined	Female	LOC102077219	uncharacterized LOC102077219	-3.21493	0.00686978	LG08
C. sp "dwarf jumbo"	Combined	Female	LOC102080462	uncharacterized LOC102080462	-0.558482	0.0370431	LG08
C. sp "dwarf jumbo"	Combined	Female	LOC102082717	uncharacterized LOC102082717	-1.48623	0.017718	LG08
C. sp "dwarf jumbo"	Combined	Female	LOC102083040	cilia- and flagella-associated protein 251	-0.599864	0.0431216	LG08
C. sp "dwarf jumbo"	Combined	Male	LOC106097989	uncharacterized LOC106097989	1.5752	0.00635085	LG08
C. sp "dwarf jumbo"	Combined	Male	LOC109203200	uncharacterized LOC109203200	1.23682	0.0311458	LG08
C. sp "dwarf jumbo"	Combined	Male	LOC112847707	uncharacterized LOC112847707	3.00496	0.00114051	LG08
C. sp "dwarf jumbo"	Combined	Male	LOC112847733	U5 spliceosomal RNA	1.59445	0.0371992	LG08
C. sp "dwarf jumbo"	Combined	Male	mki67	marker of proliferation Ki-67	0.755804	0.01923	LG08
C. sp "dwarf jumbo"	Combined	Female	mms19	MMS19 homolog, cytosolic iron-sulfur assembly component	-0.509738	0.0332968	LG08
C. sp "dwarf jumbo"	Combined	Female	mrpl10	mitochondrial ribosomal protein L10	-0.550931	0.0201154	LG08
C. sp "dwarf jumbo"	Combined	Female	msh2	mutS homolog 2	-0.477236	0.00535758	LG08
C. sp "dwarf jumbo"	Combined	Male	nfe2l1	nuclear factor, erythroid 2 like 1	0.357747	0.0216499	LG08
C. sp "dwarf jumbo"	Combined	Female	noc3l	NOC3 like DNA replication regulator	-0.395149	0.0478683	LG08
C. sp "dwarf jumbo"	Combined	Male	nt5m	5',3'-nucleotidase, mitochondrial	0.794853	0.0041902	LG08
C. sp "dwarf jumbo"	Combined	Female	pts	6-pyruvoyltetrahydropterin synthase	-0.737161	0.0353195	LG08
C. sp "dwarf jumbo"	Combined	Female	pus3	pseudouridylate synthase 3	-0.808869	0.0217423	LG08
C. sp "dwarf jumbo"	Combined	Male	rsph10b	radial spoke head 10 homolog B	1.96939	0.0322496	LG08
C. sp "dwarf jumbo"	Combined	Male	sar1a	secretion associated Ras related GTPase 1A	0.815096	0.0132003	LG08
C. sp "dwarf jumbo"	Combined	Male	sema4g	semaphorin 4G	1.17161	0.0424598	LG08
C. sp "dwarf jumbo"	Combined	Male	tcerg1l	transcription elongation regulator 1 like	0.870442	0.00947108	LG08
C. sp "dwarf jumbo"	Combined	Male	tgfb1i1	transforming growth factor beta 1 induced transcript 1	0.788827	0.0436537	LG08
C. sp "dwarf jumbo"	Combined	Male	tmem204	transmembrane protein 204	1.03697	0.0386389	LG08
C. sp "dwarf jumbo"	Combined	Male	usp42	ubiquitin specific peptidase 42	0.46058	0.0332968	LG08
C. sp "dwarf jumbo"	Combined	Male	wbp2	WW domain binding protein 2	0.76819	0.0376154	LG08
C. sp "dwarf jumbo"	Combined	Female	xrcc6	X-ray repair cross complementing 6	-0.822435	0.00264947	LG08
C. sp "dwarf jumbo"	Combined	Male	abi1	abl interactor 1	0.304679	0.0483965	LG09
C. sp "dwarf jumbo"	Combined	Male	ackr4	atypical chemokine receptor 4	0.972414	0.0345156	LG09
C. sp "dwarf jumbo"	Combined	Male	ahrr	aryl-hydrocarbon receptor repressor	0.913255	0.00535758	LG09
C. sp "dwarf jumbo"	Combined	Female	arx	aristaless related homeobox	-1.79901	0.0431323	LG09
C. sp "dwarf jumbo"	Combined	Male	cacnb2	calcium voltage-gated channel auxiliary subunit beta 2	0.682232	0.0211851	LG09
C. sp "dwarf jumbo"	Combined	Male	col11a1	collagen type XI alpha 1 chain	0.860501	0.0167237	LG09
C. sp "dwarf jumbo"	Combined	Male	cpb1	carboxypeptidase B1	1.76255	0.0418764	LG09
C. sp "dwarf jumbo"	Combined	Male	dap	death associated protein	0.595625	0.0390691	LG09
C. sp "dwarf jumbo"	Combined	Male	dlec1	DLEC1, cilia and flagella associated protein	1.15174	0.0211757	LG09
C. sp "dwarf jumbo"	Combined	Male	esyt2	extended synaptotagmin 2	0.753817	0.0487765	LG09
C. sp "dwarf jumbo"	Combined	Male	ezh2	enhancer of zeste 2 polycomb repressive complex 2 subunit	0.246437	0.0392803	LG09
C. sp "dwarf jumbo"	Combined	Male	fbxl7	F-box and leucine rich repeat protein 7	0.850468	0.00987686	LG09
C. sp "dwarf jumbo"	Combined	Male	gpt	glutamic--pyruvic transaminase	1.05085	0.0285138	LG09
C. sp "dwarf jumbo"	Combined	Male	kpna1	karyopherin subunit alpha 1	0.431722	0.0285537	LG09
C. sp "dwarf jumbo"	Combined	Male	LOC100689922	retinol dehydrogenase 12	1.11013	0.047535	LG09
C. sp "dwarf jumbo"	Combined	Female	LOC100690520	elongation factor 1-alpha	-1.99499	0.0347901	LG09
C. sp "dwarf jumbo"	Combined	Male	LOC100691969	activated CDC42 kinase 1	0.903408	0.0387406	LG09
C. sp "dwarf jumbo"	Combined	Male	LOC100692025	leucine-rich repeat-containing protein 34	2.25981	0.0244972	LG09
C. sp "dwarf jumbo"	Combined	Female	LOC100692880	beta,beta-carotene 15,15'-dioxygenase	-1.79552	0.0498456	LG09
C. sp "dwarf jumbo"	Combined	Female	LOC100693154	transmembrane protein 56-B	-0.712605	0.0262157	LG09
C. sp "dwarf jumbo"	Combined	Male	LOC100693849	apolipoprotein D	1.80867	0.0112847	LG09
C. sp "dwarf jumbo"	Combined	Male	LOC100697360	cytochrome b5	0.697437	0.00666715	LG09
C. sp "dwarf jumbo"	Combined	Female	LOC100698117	protein FAM162B	-0.757365	0.034891	LG09
C. sp "dwarf jumbo"	Combined	Female	LOC100698458	retinol dehydrogenase 12	-0.594065	0.0306279	LG09
C. sp "dwarf jumbo"	Combined	Male	LOC100700535	annexin A13	1.02985	0.0138926	LG09
C. sp "dwarf jumbo"	Combined	Male	LOC100701518	uncharacterized LOC100701518	1.34429	0.0199675	LG09
C. sp "dwarf jumbo"	Combined	Male	LOC100701940	zinc finger protein 729	1.50815	0.00727875	LG09
C. sp "dwarf jumbo"	Combined	Female	LOC100702763	zinc finger protein 708	-0.80956	0.00264947	LG09
C. sp "dwarf jumbo"	Combined	Female	LOC100707504	CCAAT/enhancer-binding protein gamma	-1.43437	0.0422241	LG09
C. sp "dwarf jumbo"	Combined	Male	LOC100707769	la-related protein 4B	2.35913	0.0162143	LG09
C. sp "dwarf jumbo"	Combined	Male	LOC100708638	cAMP-responsive element modulator	1.93718	0.0397027	LG09
C. sp "dwarf jumbo"	Combined	Female	LOC100709944	glycine--tRNA ligase	-1.2377	0.0398308	LG09
C. sp "dwarf jumbo"	Combined	Female	LOC100710732	FAST kinase domain-containing protein 3, mitochondrial	-0.743383	0.0296183	LG09
C. sp "dwarf jumbo"	Combined	Male	LOC100710999	charged multivesicular body protein 5	0.465271	0.0345156	LG09
C. sp "dwarf jumbo"	Combined	Male	LOC100711807	elastase-1	2.24859	0.0158203	LG09
C. sp "dwarf jumbo"	Combined	Male	LOC102076257	myosin-9	1.40479	0.045918	LG09
C. sp "dwarf jumbo"	Combined	Female	LOC102080589	myoneurin	-0.421097	0.0478856	LG09
C. sp "dwarf jumbo"	Combined	Male	LOC102082342	mucin-5AC	1.07407	0.00478066	LG09
C. sp "dwarf jumbo"	Combined	Female	LOC102083260	zinc finger protein 708-like	-0.566433	0.0311662	LG09
C. sp "dwarf jumbo"	Combined	Male	LOC106096495	dermatan sulfate epimerase like	0.994376	0.046891	LG09
C. sp "dwarf jumbo"	Combined	Female	LOC106096614	V-set domain containing T-cell activation inhibitor 1	-0.788043	0.000840528	LG09
C. sp "dwarf jumbo"	Combined	Female	LOC106096687	zinc finger protein 492	-0.863912	0.00623415	LG09
C. sp "dwarf jumbo"	Combined	Female	LOC106096689	zinc finger protein 726-like	-1.01388	0.0313978	LG09
C. sp "dwarf jumbo"	Combined	Male	LOC106098735	NACHT, LRR and PYD domains-containing protein 4E-like	1.24133	0.0190595	LG09
C. sp "dwarf jumbo"	Combined	Female	LOC109196898	zinc finger protein 883-like	-1.22005	0.0071722	LG09
C. sp "dwarf jumbo"	Combined	Male	LOC112847754	zinc finger protein 271-like	1.62171	0.0442587	LG09
C. sp "dwarf jumbo"	Combined	Female	LOC112847793	uncharacterized LOC112847793	-0.926098	0.00875403	LG09
C. sp "dwarf jumbo"	Combined	Male	LOC112847835	uncharacterized LOC112847835	1.24062	0.0396379	LG09
C. sp "dwarf jumbo"	Combined	Female	LOC112847866	uncharacterized LOC112847866	-1.07624	0.0428006	LG09
C. sp "dwarf jumbo"	Combined	Female	LOC112847962	uncharacterized LOC112847962	-1.11956	0.0146511	LG09
C. sp "dwarf jumbo"	Combined	Female	mrpl15	mitochondrial ribosomal protein L15	-0.630343	0.0133441	LG09
C. sp "dwarf jumbo"	Combined	Male	myo3a	myosin IIIA	1.42059	0.0472971	LG09
C. sp "dwarf jumbo"	Combined	Female	ngdn	neuroguidin	-0.377451	0.0434777	LG09
C. sp "dwarf jumbo"	Combined	Female	otud1	OTU deubiquitinase 1	-0.780214	0.0353068	LG09
C. sp "dwarf jumbo"	Combined	Male	phex	phosphate regulating endopeptidase homolog X-linked	1.27359	0.0158203	LG09
C. sp "dwarf jumbo"	Combined	Male	ppp1r42	protein phosphatase 1 regulatory subunit 42	2.51795	0.00246722	LG09
C. sp "dwarf jumbo"	Combined	Female	rbbp8	RB binding protein 8, endonuclease	-1.19181	0.045991	LG09
C. sp "dwarf jumbo"	Combined	Female	rbm33	RNA binding motif protein 33	-0.276007	0.0111605	LG09
C. sp "dwarf jumbo"	Combined	Male	reck	reversion inducing cysteine rich protein with kazal motifs	0.762698	0.0407134	LG09
C. sp "dwarf jumbo"	Combined	Female	rttn	rotatin	-0.314053	0.0189446	LG09
C. sp "dwarf jumbo"	Combined	Male	shh	sonic hedgehog	1.50089	0.0369421	LG09
C. sp "dwarf jumbo"	Combined	Female	smchd1	structural maintenance of chromosomes flexible hinge domain containing 1	-0.420471	0.0313978	LG09
C. sp "dwarf jumbo"	Combined	Male	thtpa	thiamine triphosphatase	1.0457	0.0278308	LG09
C. sp "dwarf jumbo"	Combined	Female	u2surp	U2 snRNP associated SURP domain containing	-0.182646	0.0162143	LG09
C. sp "dwarf jumbo"	Combined	Female	xylb	xylulokinase	-0.679155	0.0102878	LG09
C. sp "dwarf jumbo"	Combined	Female	aifm1	apoptosis inducing factor mitochondria associated 1	-0.675713	0.0162745	LG10
C. sp "dwarf jumbo"	Combined	Male	cadm1	cell adhesion molecule 1	0.82523	0.0255681	LG10
C. sp "dwarf jumbo"	Combined	Male	clip2	CAP-Gly domain containing linker protein 2	0.961231	0.0112071	LG10
C. sp "dwarf jumbo"	Combined	Male	dpagt1	dolichyl-phosphate N-acetylglucosaminephosphotransferase 1	0.44789	0.00958353	LG10
C. sp "dwarf jumbo"	Combined	Female	eral1	Era like 12S mitochondrial rRNA chaperone 1	-0.621434	0.0038986	LG10
C. sp "dwarf jumbo"	Combined	Male	fam114a2	family with sequence similarity 114 member A2	0.274044	0.0122851	LG10
C. sp "dwarf jumbo"	Combined	Male	LOC100690676	hexokinase-2	0.874825	0.0357282	LG10
C. sp "dwarf jumbo"	Combined	Female	LOC100691810	U2 snRNP-associated SURP motif-containing protein	-0.605976	0.00910238	LG10
C. sp "dwarf jumbo"	Combined	Female	LOC100692645	E3 ubiquitin-protein ligase CBL	-0.435409	0.0358343	LG10
C. sp "dwarf jumbo"	Combined	Male	LOC100692827	rho GTPase-activating protein 7	0.73763	0.0176468	LG10
C. sp "dwarf jumbo"	Combined	Male	LOC100693164	disks large homolog 4	0.988033	0.0476685	LG10
C. sp "dwarf jumbo"	Combined	Male	LOC100693754	histone H3	1.18687	0.00481197	LG10
C. sp "dwarf jumbo"	Combined	Female	LOC100694776	UDP-glucuronosyltransferase 2C1	-1.94855	0.0387406	LG10
C. sp "dwarf jumbo"	Combined	Male	LOC100695568	short transient receptor potential channel 4	2.08516	0.00380963	LG10
C. sp "dwarf jumbo"	Combined	Male	LOC100696095	FRAS1-related extracellular matrix protein 2	0.72652	0.0284451	LG10
C. sp "dwarf jumbo"	Combined	Male	LOC100697024	histone H2B 1/2	0.651749	0.0494644	LG10
C. sp "dwarf jumbo"	Combined	Female	LOC100697186	aquaporin-11	-2.08027	0.020767	LG10
C. sp "dwarf jumbo"	Combined	Male	LOC100697215	arrestin red cell	0.133859	0.02472	LG10
C. sp "dwarf jumbo"	Combined	Male	LOC100697295	histone H3	1.06485	0.0122851	LG10
C. sp "dwarf jumbo"	Combined	Female	LOC100697642	merlin	-0.188658	0.0480753	LG10
C. sp "dwarf jumbo"	Combined	Male	LOC100697749	neuronal acetylcholine receptor subunit alpha-9	3.40806	7.94126e-07	LG10
C. sp "dwarf jumbo"	Combined	Male	LOC100698500	gamma-aminobutyric acid receptor subunit alpha-3	1.33587	0.0125902	LG10
C. sp "dwarf jumbo"	Combined	Male	LOC100698910	CXADR-like membrane protein	1.10479	0.038882	LG10
C. sp "dwarf jumbo"	Combined	Male	LOC100699240	beta-glucuronidase	1.33203	0.00257745	LG10
C. sp "dwarf jumbo"	Combined	Female	LOC100700101	tripartite motif-containing protein 3	-1.00984	0.0275536	LG10
C. sp "dwarf jumbo"	Combined	Male	LOC100700646	protocadherin Fat 3	0.738992	0.0493444	LG10
C. sp "dwarf jumbo"	Combined	Male	LOC100702823	acetyl-CoA carboxylase	0.865299	0.0171708	LG10
C. sp "dwarf jumbo"	Combined	Female	LOC100703358	unconventional myosin-XVIIIa	-1.5067	0.000960716	LG10
C. sp "dwarf jumbo"	Combined	Female	LOC100705595	transcriptional coactivator YAP1	-0.400925	0.042708	LG10
C. sp "dwarf jumbo"	Combined	Female	LOC100706123	mitochondrial import receptor subunit TOM40B	-0.875717	0.0166402	LG10
C. sp "dwarf jumbo"	Combined	Female	LOC100707947	neurobeachin	-0.740353	0.0414979	LG10
C. sp "dwarf jumbo"	Combined	Male	LOC100709337	alpha-crystallin B chain	1.93411	0.0486324	LG10
C. sp "dwarf jumbo"	Combined	Male	LOC100711152	Down syndrome cell adhesion molecule-like protein 1 homolog	1.79753	0.0259564	LG10
C. sp "dwarf jumbo"	Combined	Male	LOC100711386	janus kinase and microtubule-interacting protein 2	1.74603	0.00537963	LG10
C. sp "dwarf jumbo"	Combined	Male	LOC100711422	sodium channel subunit beta-4	2.01961	0.00601113	LG10
C. sp "dwarf jumbo"	Combined	Male	LOC100712396	hexokinase-2	1.10351	0.0148303	LG10
C. sp "dwarf jumbo"	Combined	Female	LOC100712537	phosphatidylinositol-binding clathrin assembly protein	-0.396056	0.0343187	LG10
C. sp "dwarf jumbo"	Combined	Male	LOC102075614	uncharacterized LOC102075614	0.947195	0.0381408	LG10
C. sp "dwarf jumbo"	Combined	Female	LOC102076527	uncharacterized serine/threonine-protein kinase SgK494	-0.743506	0.0248418	LG10
C. sp "dwarf jumbo"	Combined	Male	LOC102077569	uncharacterized LOC102077569	1.40431	0.0496481	LG10
C. sp "dwarf jumbo"	Combined	Male	LOC102077767	calpain-1 catalytic subunit-like	0.889977	0.0486808	LG10
C. sp "dwarf jumbo"	Combined	Male	LOC102081641	uncharacterized LOC102081641	1.12922	0.0404394	LG10
C. sp "dwarf jumbo"	Combined	Male	LOC102082805	uncharacterized LOC102082805	0.97839	0.0262157	LG10
C. sp "dwarf jumbo"	Combined	Male	LOC106097525	uncharacterized LOC106097525	1.71489	0.0155719	LG10
C. sp "dwarf jumbo"	Combined	Female	LOC109203874	uncharacterized LOC109203874	-1.37808	0.0422241	LG10
C. sp "dwarf jumbo"	Combined	Male	LOC109203877	uncharacterized LOC109203877	1.60568	0.030885	LG10
C. sp "dwarf jumbo"	Combined	Male	LOC112848047	uncharacterized LOC112848047	0.864686	0.0471134	LG10
C. sp "dwarf jumbo"	Combined	Female	map3k7cl	MAP3K7 C-terminal like	-1.47472	0.00369194	LG10
C. sp "dwarf jumbo"	Combined	Female	mis18a	MIS18 kinetochore protein A	-0.527117	0.0332968	LG10
C. sp "dwarf jumbo"	Combined	Female	nle1	notchless homolog 1	-0.815658	0.00889454	LG10
C. sp "dwarf jumbo"	Combined	Female	nop16	NOP16 nucleolar protein	-0.438569	0.00478066	LG10
C. sp "dwarf jumbo"	Combined	Male	nsg2	neuronal vesicle trafficking associated 2	1.61734	0.0100258	LG10
C. sp "dwarf jumbo"	Combined	Male	pfdn1	prefoldin subunit 1	0.493327	0.0221405	LG10
C. sp "dwarf jumbo"	Combined	Female	pgk1	phosphoglycerate kinase 1	-0.534739	0.0189446	LG10
C. sp "dwarf jumbo"	Combined	Male	ppm1e	protein phosphatase, Mg2+/Mn2+ dependent 1E	0.612453	0.0189407	LG10
C. sp "dwarf jumbo"	Combined	Female	prdm15	PR/SET domain 15	-0.520778	0.0211276	LG10
C. sp "dwarf jumbo"	Combined	Female	proser1	proline and serine rich 1	-0.345044	0.028297	LG10
C. sp "dwarf jumbo"	Combined	Female	rars	arginyl-tRNA synthetase	-0.655708	0.00460401	LG10
C. sp "dwarf jumbo"	Combined	Female	riox2	ribosomal oxygenase 2	-0.770336	0.000127457	LG10
C. sp "dwarf jumbo"	Combined	Male	serpinf1	serpin family F member 1	0.908361	0.00478066	LG10
C. sp "dwarf jumbo"	Combined	Female	smad9	SMAD family member 9	-1.13868	0.0356973	LG10
C. sp "dwarf jumbo"	Combined	Female	smyd4	SET and MYND domain containing 4	-0.55338	0.0250667	LG10
C. sp "dwarf jumbo"	Combined	Female	thoc2	THO complex 2	-0.173738	0.0207588	LG10
C. sp "dwarf jumbo"	Combined	Female	tmlhe	trimethyllysine hydroxylase, epsilon	-1.73157	0.0354273	LG10
C. sp "dwarf jumbo"	Combined	Female	ttc3	tetratricopeptide repeat domain 3	-0.420142	0.00999114	LG10
C. sp "dwarf jumbo"	Combined	Male	wwc1	WW and C2 domain containing 1	0.478187	0.0462743	LG10
C. sp "dwarf jumbo"	Combined	Female	acbd7	acyl-CoA binding domain containing 7	-0.502001	0.038882	LG11
C. sp "dwarf jumbo"	Combined	Male	adam15	ADAM metallopeptidase domain 15	0.630018	0.00437483	LG11
C. sp "dwarf jumbo"	Combined	Male	alg2	ALG2, alpha-1,3/1,6-mannosyltransferase	0.564439	0.0255681	LG11
C. sp "dwarf jumbo"	Combined	Female	apoa4b	apolipoprotein A-I	-2.03764	0.00951449	LG11
C. sp "dwarf jumbo"	Combined	Female	bves	blood vessel epicardial substance	-0.619221	0.0476428	LG11
C. sp "dwarf jumbo"	Combined	Male	ccdc105	coiled-coil domain containing 105	1.49142	0.0358343	LG11
C. sp "dwarf jumbo"	Combined	Male	cdca3	cell division cycle associated 3	0.660112	0.0227777	LG11
C. sp "dwarf jumbo"	Combined	Female	cep76	centrosomal protein 76	-0.886112	0.0171896	LG11
C. sp "dwarf jumbo"	Combined	Female	chn2	chimerin 2	-0.820897	0.0326754	LG11
C. sp "dwarf jumbo"	Combined	Male	cmtm7	CKLF like MARVEL transmembrane domain containing 7	0.553724	0.0242572	LG11
C. sp "dwarf jumbo"	Combined	Male	col28a1	collagen type XXVIII alpha 1 chain	1.30469	0.00181142	LG11
C. sp "dwarf jumbo"	Combined	Female	colq	collagen like tail subunit of asymmetric acetylcholinesterase	-1.08913	0.0404394	LG11
C. sp "dwarf jumbo"	Combined	Female	coq3	coenzyme Q3, methyltransferase	-0.599677	0.0136827	LG11
C. sp "dwarf jumbo"	Combined	Male	cspg5	chondroitin sulfate proteoglycan 5	0.946826	0.0486808	LG11
C. sp "dwarf jumbo"	Combined	Male	dcst1	DC-STAMP domain containing 1	1.68208	0.0299808	LG11
C. sp "dwarf jumbo"	Combined	Female	dpy19l1	dpy-19 like C-mannosyltransferase 1	-0.378827	0.0176363	LG11
C. sp "dwarf jumbo"	Combined	Female	dscc1	DNA replication and sister chromatid cohesion 1	-1.32199	0.00235408	LG11
C. sp "dwarf jumbo"	Combined	Male	efhb	EF-hand domain family member B	1.86191	0.035881	LG11
C. sp "dwarf jumbo"	Combined	Female	etfb	electron transfer flavoprotein subunit beta	-0.512796	0.00560354	LG11
C. sp "dwarf jumbo"	Combined	Male	gadl1	glutamate decarboxylase like 1	1.22608	0.0322496	LG11
C. sp "dwarf jumbo"	Combined	Female	gnl2	G protein nucleolar 2	-0.630977	0.0290292	LG11
C. sp "dwarf jumbo"	Combined	Male	grik2	glutamate ionotropic receptor kainate type subunit 2	0.718067	0.0442638	LG11
C. sp "dwarf jumbo"	Combined	Female	ino80e	INO80 complex subunit E	-0.532107	0.00121983	LG11
C. sp "dwarf jumbo"	Combined	Male	klhl32	kelch like family member 32	1.33118	0.0375006	LG11
C. sp "dwarf jumbo"	Combined	Female	leng1	leukocyte receptor cluster member 1	-0.500287	0.0111311	LG11
C. sp "dwarf jumbo"	Combined	Male	leng9	leukocyte receptor cluster member 9	0.685469	0.0112605	LG11
C. sp "dwarf jumbo"	Combined	Male	LOC100534516	trypsin	1.56931	0.046337	LG11
C. sp "dwarf jumbo"	Combined	Male	LOC100534520	trypsin-2	1.93427	0.0152037	LG11
C. sp "dwarf jumbo"	Combined	Female	LOC100690393	hemojuvelin	-1.03918	0.01923	LG11
C. sp "dwarf jumbo"	Combined	Male	LOC100690581	solute carrier family 45 member 4	1.02219	0.0412031	LG11
C. sp "dwarf jumbo"	Combined	Female	LOC100690608	thioredoxin-interacting protein	-1.10315	0.00577131	LG11
C. sp "dwarf jumbo"	Combined	Male	LOC100692277	C-type lectin domain family 4 member E	2.14768	0.00903287	LG11
C. sp "dwarf jumbo"	Combined	Female	LOC100694297	Krueppel-like factor 10	-1.61906	0.0343957	LG11
C. sp "dwarf jumbo"	Combined	Male	LOC100694433	microfibrillar-associated protein 2	0.797201	0.0436132	LG11
C. sp "dwarf jumbo"	Combined	Male	LOC100695493	alpha-endosulfine	0.383906	0.00700709	LG11
C. sp "dwarf jumbo"	Combined	Female	LOC100695600	RNA-binding protein 24	-1.85237	0.0191866	LG11
C. sp "dwarf jumbo"	Combined	Female	LOC100696924	hairy/enhancer-of-split related with YRPW motif protein 1	-1.19835	0.037834	LG11
C. sp "dwarf jumbo"	Combined	Male	LOC100697001	gamma-aminobutyric acid receptor-associated protein-like 1	0.62452	0.0275536	LG11
C. sp "dwarf jumbo"	Combined	Female	LOC100698685	hunchback-like protein	-0.773465	0.0278784	LG11
C. sp "dwarf jumbo"	Combined	Female	LOC100698984	probable ATP-dependent RNA helicase ddx6	-0.42197	0.00121983	LG11
C. sp "dwarf jumbo"	Combined	Male	LOC100699736	sulfotransferase family cytosolic 2B member 1	1.01754	0.0430127	LG11
C. sp "dwarf jumbo"	Combined	Male	LOC100700058	trypsin-1-like	1.78726	0.0457231	LG11
C. sp "dwarf jumbo"	Combined	Male	LOC100700272	lachesin	1.48418	0.0102878	LG11
C. sp "dwarf jumbo"	Combined	Female	LOC100700298	C-Jun-amino-terminal kinase-interacting protein 4	-0.648757	0.000204677	LG11
C. sp "dwarf jumbo"	Combined	Male	LOC100701297	forkhead box protein O1-B	1.11166	0.0436046	LG11
C. sp "dwarf jumbo"	Combined	Male	LOC100701476	phosphatidylinositol 4-phosphate 5-kinase type-1 alpha	0.596523	0.0195507	LG11
C. sp "dwarf jumbo"	Combined	Female	LOC100701569	cytochrome P450 4B1	-0.975921	0.00272298	LG11
C. sp "dwarf jumbo"	Combined	Female	LOC100702118	grainyhead-like protein 2 homolog	-1.13954	0.0339067	LG11
C. sp "dwarf jumbo"	Combined	Male	LOC100702170	uncharacterized LOC100702170	0.311107	0.0462743	LG11
C. sp "dwarf jumbo"	Combined	Male	LOC100702839	uncharacterized LOC100702839	0.834601	0.0398655	LG11
C. sp "dwarf jumbo"	Combined	Male	LOC100703006	tyrosine-protein kinase STYK1	1.09018	0.00904214	LG11
C. sp "dwarf jumbo"	Combined	Female	LOC100703849	carcinoembryonic antigen-related cell adhesion molecule 5-like	-1.06101	0.0343957	LG11
C. sp "dwarf jumbo"	Combined	Female	LOC100704600	NACHT, LRR and PYD domains-containing protein 1b allele 5	-1.02563	0.0227777	LG11
C. sp "dwarf jumbo"	Combined	Male	LOC100704892	HORMA domain-containing protein 1	2.123	0.0325615	LG11
C. sp "dwarf jumbo"	Combined	Male	LOC100704979	protein S100-P	0.674018	0.0432137	LG11
C. sp "dwarf jumbo"	Combined	Female	LOC100705345	mannosyl-oligosaccharide 1,2-alpha-mannosidase IA	-0.405003	0.0100277	LG11
C. sp "dwarf jumbo"	Combined	Male	LOC100705529	rap guanine nucleotide exchange factor 5	0.911497	0.034891	LG11
C. sp "dwarf jumbo"	Combined	Female	LOC100705775	40S ribosomal protein S27	-0.557714	0.0351375	LG11
C. sp "dwarf jumbo"	Combined	Male	LOC100706651	E3 ubiquitin-protein ligase znrf2	0.732948	0.0137266	LG11
C. sp "dwarf jumbo"	Combined	Male	LOC100706759	complement C1r subcomponent	1.38964	0.00960105	LG11
C. sp "dwarf jumbo"	Combined	Female	LOC100708737	protein lifeguard 1	-0.759495	0.0253464	LG11
C. sp "dwarf jumbo"	Combined	Male	LOC100710973	sorcin	0.699886	0.0414345	LG11
C. sp "dwarf jumbo"	Combined	Male	LOC100711315	uncharacterized LOC100711315	1.04918	0.0278308	LG11
C. sp "dwarf jumbo"	Combined	Female	LOC102075506	CUB domain-containing protein 1-like	-1.19491	0.034891	LG11
C. sp "dwarf jumbo"	Combined	Female	LOC102077038	atrial natriuretic peptide-converting enzyme	-0.967319	0.0385094	LG11
C. sp "dwarf jumbo"	Combined	Male	LOC102079124	glucocorticoid modulatory element-binding protein 1	1.04497	0.0208858	LG11
C. sp "dwarf jumbo"	Combined	Female	LOC102080341	zinc finger protein 2 homolog	-0.466556	0.0321148	LG11
C. sp "dwarf jumbo"	Combined	Male	LOC102080945	uncharacterized LOC102080945	1.01924	0.0414345	LG11
C. sp "dwarf jumbo"	Combined	Female	LOC102081774	CUB domain-containing protein 1	-1.39578	0.017718	LG11
C. sp "dwarf jumbo"	Combined	Female	LOC102081866	interleukin-21 receptor-like	-1.5181	0.0279117	LG11
C. sp "dwarf jumbo"	Combined	Male	LOC102082616	fibrous sheath CABYR-binding protein	1.15958	0.0226389	LG11
C. sp "dwarf jumbo"	Combined	Female	LOC102082884	uncharacterized LOC102082884	-1.13504	0.00216167	LG11
C. sp "dwarf jumbo"	Combined	Female	LOC102082960	uncharacterized LOC102082960	-0.72978	0.00350451	LG11
C. sp "dwarf jumbo"	Combined	Female	LOC106098594	uncharacterized LOC106098594	-1.93092	0.00232361	LG11
C. sp "dwarf jumbo"	Combined	Male	LOC112848226	uncharacterized LOC112848226	1.79552	0.0202701	LG11
C. sp "dwarf jumbo"	Combined	Male	LOC112848257	complement C1r subcomponent-like	1.97686	0.0472031	LG11
C. sp "dwarf jumbo"	Combined	Male	mboat7	membrane bound O-acyltransferase domain containing 7	0.406621	0.00510455	LG11
C. sp "dwarf jumbo"	Combined	Female	mroh1	maestro heat like repeat family member 1	-0.687749	0.0286208	LG11
C. sp "dwarf jumbo"	Combined	Female	mrpl13	mitochondrial ribosomal protein L13	-0.589338	0.0150961	LG11
C. sp "dwarf jumbo"	Combined	Female	nphs1	NPHS1, nephrin	-0.945176	0.0266591	LG11
C. sp "dwarf jumbo"	Combined	Male	otud7b	OTU deubiquitinase 7B	0.325588	0.0273478	LG11
C. sp "dwarf jumbo"	Combined	Male	polr3c	RNA polymerase III subunit C	0.459075	0.0448497	LG11
C. sp "dwarf jumbo"	Combined	Male	ptpn23	protein tyrosine phosphatase, non-receptor type 23	0.488794	0.0281607	LG11
C. sp "dwarf jumbo"	Combined	Male	rab42	RAB42, member RAS oncogene family	0.875647	0.0262521	LG11
C. sp "dwarf jumbo"	Combined	Female	skap2	src kinase associated phosphoprotein 2	-1.04412	0.0435694	LG11
C. sp "dwarf jumbo"	Combined	Male	spag1	sperm associated antigen 1	0.956659	0.0431216	LG11
C. sp "dwarf jumbo"	Combined	Male	ttyh1	tweety family member 1	0.736028	0.018467	LG11
C. sp "dwarf jumbo"	Combined	Male	ube3d	ubiquitin protein ligase E3D	0.530871	0.00356883	LG11
C. sp "dwarf jumbo"	Combined	Female	wdr73	WD repeat domain 73	-0.754183	0.00113068	LG11
C. sp "dwarf jumbo"	Combined	Male	zhx1	zinc fingers and homeoboxes 1	0.996986	2.11562e-05	LG11
C. sp "dwarf jumbo"	Combined	Male	aacs	acetoacetyl-CoA synthetase	1.06165	0.0124514	LG12
C. sp "dwarf jumbo"	Combined	Female	acaa2	acetyl-CoA acyltransferase 2	-1.22336	0.0112755	LG12
C. sp "dwarf jumbo"	Combined	Female	acacb	acetyl-CoA carboxylase beta	-0.928982	0.00372087	LG12
C. sp "dwarf jumbo"	Combined	Male	adamts13	ADAM metallopeptidase with thrombospondin type 1 motif 13	1.46078	0.0186908	LG12
C. sp "dwarf jumbo"	Combined	Male	adamts3	ADAM metallopeptidase with thrombospondin type 1 motif 3	0.887464	0.0177026	LG12
C. sp "dwarf jumbo"	Combined	Male	adgrv1	adhesion G protein-coupled receptor V1	1.06413	0.0435694	LG12
C. sp "dwarf jumbo"	Combined	Female	anapc7	anaphase promoting complex subunit 7	-0.548583	0.0433537	LG12
C. sp "dwarf jumbo"	Combined	Female	ankrd13a	ankyrin repeat domain 13A	-0.540728	0.00808348	LG12
C. sp "dwarf jumbo"	Combined	Male	antxr2	ANTXR cell adhesion molecule 2	0.425441	0.0494288	LG12
C. sp "dwarf jumbo"	Combined	Female	cabin1	calcineurin binding protein 1	-0.271054	0.0479512	LG12
C. sp "dwarf jumbo"	Combined	Female	cenph	centromere protein H	-0.834096	0.0189446	LG12
C. sp "dwarf jumbo"	Combined	Male	cldn5	claudin 5	0.711781	0.0162745	LG12
C. sp "dwarf jumbo"	Combined	Male	cmklr1	chemerin chemokine-like receptor 1	0.77724	0.0499701	LG12
C. sp "dwarf jumbo"	Combined	Female	cnot6l	CCR4-NOT transcription complex subunit 6 like	-0.418907	0.00537963	LG12
C. sp "dwarf jumbo"	Combined	Female	coq5	coenzyme Q5, methyltransferase	-0.570139	0.00623415	LG12
C. sp "dwarf jumbo"	Combined	Female	crat	carnitine O-acetyltransferase	-0.483798	0.0315962	LG12
C. sp "dwarf jumbo"	Combined	Male	dao	D-amino acid oxidase	0.757292	0.0424854	LG12
C. sp "dwarf jumbo"	Combined	Female	elovl7	ELOVL fatty acid elongase 7	-1.05236	0.0498674	LG12
C. sp "dwarf jumbo"	Combined	Female	endog	endonuclease G	-0.811614	0.0111223	LG12
C. sp "dwarf jumbo"	Combined	Female	ercc6l	ERCC excision repair 6 like, spindle assembly checkpoint helicase	-0.771529	0.0055132	LG12
C. sp "dwarf jumbo"	Combined	Female	fam81b	family with sequence similarity 81 member B	-1.80384	0.0141903	LG12
C. sp "dwarf jumbo"	Combined	Female	fancg	FA complementation group G	-0.922497	0.00755836	LG12
C. sp "dwarf jumbo"	Combined	Female	fkbp15	FK506 binding protein 15	-0.574397	0.00983092	LG12
C. sp "dwarf jumbo"	Combined	Male	ggt1	gamma-glutamyltransferase 1	1.69963	0.0242572	LG12
C. sp "dwarf jumbo"	Combined	Female	grsf1	G-rich RNA sequence binding factor 1	-0.567721	0.0357813	LG12
C. sp "dwarf jumbo"	Combined	Male	idnk	IDNK, gluconokinase	0.682365	0.0321897	LG12
C. sp "dwarf jumbo"	Combined	Female	ift81	intraflagellar transport 81	-0.53089	0.00162558	LG12
C. sp "dwarf jumbo"	Combined	Female	ikbkb	inhibitor of nuclear factor kappa B kinase subunit beta	-0.60915	0.0262604	LG12
C. sp "dwarf jumbo"	Combined	Female	lg12h12orf43	linkage group 12 C12orf43 homolog	-1.19046	0.0222315	LG12
C. sp "dwarf jumbo"	Combined	Female	lg12h12orf49	linkage group 12 C12orf49 homolog	-0.396486	0.0383701	LG12
C. sp "dwarf jumbo"	Combined	Female	lg12h12orf65	linkage group 12 C12orf65 homolog	-0.782109	0.0383642	LG12
C. sp "dwarf jumbo"	Combined	Female	lg12h5orf34	linkage group 12 C5orf34 homolog	-0.494065	0.00507016	LG12
C. sp "dwarf jumbo"	Combined	Male	LOC100690553	inactive carboxypeptidase-like protein X2	0.684566	0.0477952	LG12
C. sp "dwarf jumbo"	Combined	Male	LOC100690674	glutamine--fructose-6-phosphate aminotransferase [isomerizing] 1	0.792114	0.0245295	LG12
C. sp "dwarf jumbo"	Combined	Female	LOC100692541	cytochrome b ascorbate-dependent protein 3	-0.533818	0.00640655	LG12
C. sp "dwarf jumbo"	Combined	Male	LOC100693373	protein FAM219A	1.65944	0.0357141	LG12
C. sp "dwarf jumbo"	Combined	Male	LOC100694081	glycerol-3-phosphate acyltransferase 2, mitochondrial	0.766899	0.0260585	LG12
C. sp "dwarf jumbo"	Combined	Male	LOC100694084	homer protein homolog 1	0.577088	0.0243589	LG12
C. sp "dwarf jumbo"	Combined	Male	LOC100694328	apical junction component 1 homolog	1.27082	0.0428183	LG12
C. sp "dwarf jumbo"	Combined	Female	LOC100694426	factor in the germline alpha-like	-2.71937	0.00217676	LG12
C. sp "dwarf jumbo"	Combined	Male	LOC100695474	protein HIRA	0.320461	0.0126118	LG12
C. sp "dwarf jumbo"	Combined	Female	LOC100695943	DNA mismatch repair protein Msh3	-0.295702	0.0371751	LG12
C. sp "dwarf jumbo"	Combined	Female	LOC100696048	general transcription factor IIH subunit 2	-0.601466	0.00640655	LG12
C. sp "dwarf jumbo"	Combined	Male	LOC100697646	3-hydroxy-3-methylglutaryl-coenzyme A reductase	1.09241	0.00356879	LG12
C. sp "dwarf jumbo"	Combined	Female	LOC100698339	voltage-dependent anion-selective channel protein 2	-0.657408	0.0227682	LG12
C. sp "dwarf jumbo"	Combined	Female	LOC100699919	C-C motif chemokine 20	-2.50298	0.0296183	LG12
C. sp "dwarf jumbo"	Combined	Female	LOC100700369	ankyrin repeat domain-containing protein 39	-0.82777	0.028769	LG12
C. sp "dwarf jumbo"	Combined	Male	LOC100700683	insulin gene enhancer protein ISL-1	1.06013	0.0494644	LG12
C. sp "dwarf jumbo"	Combined	Male	LOC100701005	transmembrane emp24 domain-containing protein 7	0.63165	0.0379289	LG12
C. sp "dwarf jumbo"	Combined	Male	LOC100701823	protamine-like protein	1.83994	1.34401e-05	LG12
C. sp "dwarf jumbo"	Combined	Male	LOC100702904	citron Rho-interacting kinase	1.4895	0.0184125	LG12
C. sp "dwarf jumbo"	Combined	Female	LOC100703913	NFU1 iron-sulfur cluster scaffold homolog, mitochondrial	-0.353532	0.012374	LG12
C. sp "dwarf jumbo"	Combined	Female	LOC100704632	thyroid adenoma-associated protein homolog	-0.623189	0.00437483	LG12
C. sp "dwarf jumbo"	Combined	Female	LOC100704897	LHFPL tetraspan subfamily member 2a protein	-0.812832	0.0459159	LG12
C. sp "dwarf jumbo"	Combined	Male	LOC100705730	uncharacterized LOC100705730	1.17952	0.00951449	LG12
C. sp "dwarf jumbo"	Combined	Male	LOC100707217	long-chain-fatty-acid--CoA ligase ACSBG2	1.64088	0.0221263	LG12
C. sp "dwarf jumbo"	Combined	Female	LOC100707864	phosphatidylinositol 4-phosphate 5-kinase type-1 beta	-0.903199	0.0363552	LG12
C. sp "dwarf jumbo"	Combined	Male	LOC100709098	lysosome membrane protein 2	0.838478	0.00246722	LG12
C. sp "dwarf jumbo"	Combined	Male	LOC100709535	leucine zipper tumor suppressor 1	0.876479	0.0343957	LG12
C. sp "dwarf jumbo"	Combined	Female	LOC100710858	zinc finger and BTB domain-containing protein 26	-0.696169	0.0346651	LG12
C. sp "dwarf jumbo"	Combined	Female	LOC100711593	acyl-CoA dehydrogenase family member 11	-0.729016	0.00232361	LG12
C. sp "dwarf jumbo"	Combined	Female	LOC100712395	glycerol-3-phosphate acyltransferase 3-like	-1.30871	0.00436565	LG12
C. sp "dwarf jumbo"	Combined	Male	LOC102076621	kinesin-like protein KIN-14E	1.35964	0.0499524	LG12
C. sp "dwarf jumbo"	Combined	Female	LOC102078715	RING finger protein 214	-0.544687	0.0352517	LG12
C. sp "dwarf jumbo"	Combined	Male	LOC102079017	kinesin-like protein KIF2A	1.64497	0.00901369	LG12
C. sp "dwarf jumbo"	Combined	Male	LOC102083062	cilia- and flagella-associated protein 157	2.68503	0.0140537	LG12
C. sp "dwarf jumbo"	Combined	Male	LOC109204606	uncharacterized LOC109204606	1.97122	0.0436046	LG12
C. sp "dwarf jumbo"	Combined	Male	LOC112841797	uncharacterized LOC112841797	1.41949	0.0274749	LG12
C. sp "dwarf jumbo"	Combined	Male	LOC112841902	28S ribosomal RNA	1.02789	0.0369421	LG12
C. sp "dwarf jumbo"	Combined	Male	lysmd3	LysM domain containing 3	0.449645	0.0322222	LG12
C. sp "dwarf jumbo"	Combined	Male	mapk4	mitogen-activated protein kinase 4	1.12809	0.000807672	LG12
C. sp "dwarf jumbo"	Combined	Female	mctp1	multiple C2 and transmembrane domain containing 1	-0.560539	6.62323e-05	LG12
C. sp "dwarf jumbo"	Combined	Female	mfsd10	major facilitator superfamily domain containing 10	-0.91985	0.0374461	LG12
C. sp "dwarf jumbo"	Combined	Female	mrpl40	mitochondrial ribosomal protein L40	-0.588744	0.0125501	LG12
C. sp "dwarf jumbo"	Combined	Female	msi1	musashi RNA binding protein 1	-0.839656	0.0275536	LG12
C. sp "dwarf jumbo"	Combined	Male	ncaph	non-SMC condensin I complex subunit H	0.845226	0.0150961	LG12
C. sp "dwarf jumbo"	Combined	Male	ncs1	neuronal calcium sensor 1	1.04143	0.0444528	LG12
C. sp "dwarf jumbo"	Combined	Male	npc1l1	NPC1 like intracellular cholesterol transporter 1	1.27465	0.0225063	LG12
C. sp "dwarf jumbo"	Combined	Male	ntrk2	neurotrophic receptor tyrosine kinase 2	1.052	0.0308968	LG12
C. sp "dwarf jumbo"	Combined	Female	nudt12	nudix hydrolase 12	-0.662378	0.0202701	LG12
C. sp "dwarf jumbo"	Combined	Female	pcsk5	proprotein convertase subtilisin/kexin type 5	-0.634189	0.0097874	LG12
C. sp "dwarf jumbo"	Combined	Male	piwil1	piwi like RNA-mediated gene silencing 1	0.757558	0.0154969	LG12
C. sp "dwarf jumbo"	Combined	Female	poc5	POC5 centriolar protein	-0.433799	0.0332968	LG12
C. sp "dwarf jumbo"	Combined	Female	rbm19	RNA binding motif protein 19	-0.965159	3.09334e-06	LG12
C. sp "dwarf jumbo"	Combined	Female	rhbdd3	rhomboid domain containing 3	-0.734811	0.04148	LG12
C. sp "dwarf jumbo"	Combined	Female	rmi1	RecQ mediated genome instability 1	-0.569413	0.0375253	LG12
C. sp "dwarf jumbo"	Combined	Male	rsph14	radial spoke head 14 homolog	2.25217	0.0228612	LG12
C. sp "dwarf jumbo"	Combined	Female	rsrc2	arginine and serine rich coiled-coil 2	-0.270466	0.00327563	LG12
C. sp "dwarf jumbo"	Combined	Male	sdhaf1	succinate dehydrogenase complex assembly factor 1	0.861648	0.0104089	LG12
C. sp "dwarf jumbo"	Combined	Female	secisbp2	SECIS binding protein 2	-0.324621	0.0345156	LG12
C. sp "dwarf jumbo"	Combined	Female	slc18a1	solute carrier family 18 member A1	-1.23868	0.0375006	LG12
C. sp "dwarf jumbo"	Combined	Male	spef2	sperm flagellar 2	1.15824	0.0379554	LG12
C. sp "dwarf jumbo"	Combined	Male	stx2	syntaxin 2	1.31149	0.0322496	LG12
C. sp "dwarf jumbo"	Combined	Female	tango2	transport and golgi organization 2 homolog	-0.359712	0.0343181	LG12
C. sp "dwarf jumbo"	Combined	Male	tet3	tet methylcytosine dioxygenase 3	1.1598	0.00281368	LG12
C. sp "dwarf jumbo"	Combined	Male	tmem119	transmembrane protein 119	1.05645	0.030885	LG12
C. sp "dwarf jumbo"	Combined	Male	tmem8b	transmembrane protein 8B	1.01017	0.0493444	LG12
C. sp "dwarf jumbo"	Combined	Female	tpcn1	two pore segment channel 1	-0.30407	0.00393375	LG12
C. sp "dwarf jumbo"	Combined	Female	tti2	TELO2 interacting protein 2	-0.70344	0.00160733	LG12
C. sp "dwarf jumbo"	Combined	Male	ubqln1	ubiquilin 1	1.66633	0.0296183	LG12
C. sp "dwarf jumbo"	Combined	Male	wscd2	WSC domain containing 2	0.856536	0.0150961	LG12
C. sp "dwarf jumbo"	Combined	Male	zmat4	zinc finger matrin-type 4	1.3662	0.00437483	LG12
C. sp "dwarf jumbo"	Combined	Male	abcg8	ATP binding cassette subfamily G member 8	1.27121	0.00132933	LG13
C. sp "dwarf jumbo"	Combined	Male	agt	angiotensinogen	1.43576	0.0262521	LG13
C. sp "dwarf jumbo"	Combined	Male	aifm2	apoptosis inducing factor, mitochondria associated 2	0.714389	0.00615824	LG13
C. sp "dwarf jumbo"	Combined	Male	apmap	adipocyte plasma membrane associated protein	0.658717	0.00305747	LG13
C. sp "dwarf jumbo"	Combined	Female	bnip3	BCL2 interacting protein 3	-0.518192	0.0356617	LG13
C. sp "dwarf jumbo"	Combined	Male	cdc42ep3	CDC42 effector protein 3	0.837764	0.0245687	LG13
C. sp "dwarf jumbo"	Combined	Female	cdc5l	cell division cycle 5 like	-0.35344	0.0286865	LG13
C. sp "dwarf jumbo"	Combined	Male	cfap46	cilia and flagella associated protein 46	2.77318	0.00805766	LG13
C. sp "dwarf jumbo"	Combined	Male	fbxo9	F-box protein 9	0.767453	0.0393922	LG13
C. sp "dwarf jumbo"	Combined	Male	gsta	glutathione S-transferase	0.794581	0.0397496	LG13
C. sp "dwarf jumbo"	Combined	Male	heatr5b	HEAT repeat containing 5B	0.438418	0.0303331	LG13
C. sp "dwarf jumbo"	Combined	Male	itsn1	intersectin 1	0.343054	0.0275311	LG13
C. sp "dwarf jumbo"	Combined	Female	jag1	jagged 1	-0.781491	0.0158203	LG13
C. sp "dwarf jumbo"	Combined	Female	kcnma1	potassium calcium-activated channel subfamily M alpha 1	-1.21968	0.0013021	LG13
C. sp "dwarf jumbo"	Combined	Male	LOC100691860	RAC-gamma serine/threonine-protein kinase	0.583771	0.0221043	LG13
C. sp "dwarf jumbo"	Combined	Male	LOC100693660	pyridoxal kinase	0.8981	0.0180587	LG13
C. sp "dwarf jumbo"	Combined	Male	LOC100695448	bifunctional 3'-phosphoadenosine 5'-phosphosulfate synthase 2	1.16388	0.00437483	LG13
C. sp "dwarf jumbo"	Combined	Female	LOC100695809	mitochondrial import receptor subunit TOM20 homolog	-0.701228	0.0371751	LG13
C. sp "dwarf jumbo"	Combined	Male	LOC100697858	spectrin beta chain, non-erythrocytic 1	0.808424	0.0390463	LG13
C. sp "dwarf jumbo"	Combined	Female	LOC100700343	interferon-induced, double-stranded RNA-activated protein kinase	-0.815764	0.0490427	LG13
C. sp "dwarf jumbo"	Combined	Male	LOC100703684	canalicular multispecific organic anion transporter 1	1.49001	0.00407471	LG13
C. sp "dwarf jumbo"	Combined	Male	LOC100705614	homeobox protein zampogna	1.53967	0.0208858	LG13
C. sp "dwarf jumbo"	Combined	Female	LOC100707740	WASH complex subunit 2	-0.500179	0.00153204	LG13
C. sp "dwarf jumbo"	Combined	Male	LOC100707969	canalicular multispecific organic anion transporter 1	2.06782	0.000960716	LG13
C. sp "dwarf jumbo"	Combined	Male	LOC100708240	canalicular multispecific organic anion transporter 1	1.2184	0.0245687	LG13
C. sp "dwarf jumbo"	Combined	Male	LOC100708507	canalicular multispecific organic anion transporter 1	1.7516	0.00031601	LG13
C. sp "dwarf jumbo"	Combined	Male	LOC100708777	canalicular multispecific organic anion transporter 1	1.61834	0.00591395	LG13
C. sp "dwarf jumbo"	Combined	Male	LOC100710095	glycine-rich RNA-binding protein 7-like	2.41114	0.00469823	LG13
C. sp "dwarf jumbo"	Combined	Male	LOC100711726	tyrosine-protein phosphatase non-receptor type 20	1.2074	0.0239065	LG13
C. sp "dwarf jumbo"	Combined	Female	LOC100711978	malate dehydrogenase, cytoplasmic	-0.865457	0.00987686	LG13
C. sp "dwarf jumbo"	Combined	Female	LOC100712564	poly(ADP-ribose) glycohydrolase	-0.444804	0.0196649	LG13
C. sp "dwarf jumbo"	Combined	Male	LOC102075793	collagen alpha-1(XVII) chain	0.836148	0.0148694	LG13
C. sp "dwarf jumbo"	Combined	Female	LOC102075851	histone-lysine N-methyltransferase SETDB1-B	-0.264832	0.0349054	LG13
C. sp "dwarf jumbo"	Combined	Male	LOC102078287	uncharacterized LOC102078287	1.86172	0.0363552	LG13
C. sp "dwarf jumbo"	Combined	Male	LOC102078348	uncharacterized LOC102078348	1.57618	0.0211843	LG13
C. sp "dwarf jumbo"	Combined	Male	LOC102079163	uncharacterized LOC102079163	1.29748	0.00053821	LG13
C. sp "dwarf jumbo"	Combined	Male	LOC102079803	uncharacterized LOC102079803	1.96666	0.0138096	LG13
C. sp "dwarf jumbo"	Combined	Male	LOC102081675	G protein-regulated inducer of neurite outgrowth 2	1.38065	0.0117298	LG13
C. sp "dwarf jumbo"	Combined	Male	LOC102081773	methylcytosine dioxygenase TET1	0.490627	0.0393945	LG13
C. sp "dwarf jumbo"	Combined	Male	LOC109204697	uncharacterized LOC109204697	2.92285	0.00145575	LG13
C. sp "dwarf jumbo"	Combined	Male	lrrc27	leucine rich repeat containing 27	2.00523	0.0113803	LG13
C. sp "dwarf jumbo"	Combined	Male	lrrc73	leucine rich repeat containing 73	1.29415	0.0236921	LG13
C. sp "dwarf jumbo"	Combined	Male	ltbp1	latent transforming growth factor beta binding protein 1	0.99147	0.0390463	LG13
C. sp "dwarf jumbo"	Combined	Female	msh6	mutS homolog 6	-0.653711	0.00463234	LG13
C. sp "dwarf jumbo"	Combined	Female	mzt1	mitotic spindle organizing protein 1	-0.712032	0.0321733	LG13
C. sp "dwarf jumbo"	Combined	Male	ninl	ninein like	0.808697	0.00914701	LG13
C. sp "dwarf jumbo"	Combined	Female	oga	O-GlcNAcase	-0.310517	0.00274297	LG13
C. sp "dwarf jumbo"	Combined	Female	pdlim1	PDZ and LIM domain 1	-0.79984	0.048134	LG13
C. sp "dwarf jumbo"	Combined	Female	pex13	peroxisomal biogenesis factor 13	-0.529835	0.0448262	LG13
C. sp "dwarf jumbo"	Combined	Male	phactr2	phosphatase and actin regulator 2	0.359773	0.0486218	LG13
C. sp "dwarf jumbo"	Combined	Female	polr1c	RNA polymerase I and III subunit C	-0.347249	0.0343187	LG13
C. sp "dwarf jumbo"	Combined	Female	ppp1r21	protein phosphatase 1 regulatory subunit 21	-0.353415	0.0416639	LG13
C. sp "dwarf jumbo"	Combined	Male	ppp3r1	protein phosphatase 3 regulatory subunit B, alpha	0.340483	0.049459	LG13
C. sp "dwarf jumbo"	Combined	Male	ppp4r3b	protein phosphatase 4 regulatory subunit 3B	0.582532	0.00537963	LG13
C. sp "dwarf jumbo"	Combined	Male	sfrp5	secreted frizzled related protein 5	1.28797	0.0231961	LG13
C. sp "dwarf jumbo"	Combined	Male	sncg	synuclein gamma	1.43425	0.00247092	LG13
C. sp "dwarf jumbo"	Combined	Male	sult6b1	sulfotransferase family 6B member 1	0.665238	0.0195056	LG13
C. sp "dwarf jumbo"	Combined	Male	syndig1	synapse differentiation inducing 1	1.11018	0.0306865	LG13
C. sp "dwarf jumbo"	Combined	Female	tspan14	tetraspanin 14	-0.406093	0.00196116	LG13
C. sp "dwarf jumbo"	Combined	Female	tysnd1	trypsin domain containing 1	-0.679143	0.0103191	LG13
C. sp "dwarf jumbo"	Combined	Female	wapl	WAPL cohesin release factor	-0.286635	0.0293085	LG13
C. sp "dwarf jumbo"	Combined	Male	wdr92	WD repeat domain 92	0.477457	0.0371898	LG13
C. sp "dwarf jumbo"	Combined	Male	xpo5	exportin 5	0.576511	0.00854166	LG13
C. sp "dwarf jumbo"	Combined	Male	acsl3	acyl-CoA synthetase long chain family member 3	1.72371	0.0120306	LG14
C. sp "dwarf jumbo"	Combined	Female	anapc15	anaphase promoting complex subunit 15	-0.459038	0.014955	LG14
C. sp "dwarf jumbo"	Combined	Male	ankrd13b	ankyrin repeat domain 13B	1.14453	0.0264616	LG14
C. sp "dwarf jumbo"	Combined	Male	bace1	beta-secretase 1	1.37308	0.038882	LG14
C. sp "dwarf jumbo"	Combined	Female	brca2	BRCA2, DNA repair associated	-0.768223	0.0110595	LG14
C. sp "dwarf jumbo"	Combined	Male	ccdc153	coiled-coil domain containing 153	1.41113	0.0207252	LG14
C. sp "dwarf jumbo"	Combined	Female	ccdc9	coiled-coil domain containing 9	-0.569717	0.0399493	LG14
C. sp "dwarf jumbo"	Combined	Female	dmac2	distal membrane arm assembly complex 2	-0.511726	0.0101935	LG14
C. sp "dwarf jumbo"	Combined	Female	ech1	enoyl-CoA hydratase 1	-1.02711	0.00121983	LG14
C. sp "dwarf jumbo"	Combined	Female	eif3k	eukaryotic translation initiation factor 3 subunit K	-0.421874	0.00501825	LG14
C. sp "dwarf jumbo"	Combined	Male	eif4g1	eukaryotic translation initiation factor 4 gamma 1	0.666703	0.0312069	LG14
C. sp "dwarf jumbo"	Combined	Female	ercc2	ERCC excision repair 2, TFIIH core complex helicase subunit	-0.654704	0.0125902	LG14
C. sp "dwarf jumbo"	Combined	Male	gpr4	G protein-coupled receptor 4	0.925896	0.00452358	LG14
C. sp "dwarf jumbo"	Combined	Male	hepacam	hepatic and glial cell adhesion molecule	1.40107	0.0464027	LG14
C. sp "dwarf jumbo"	Combined	Female	LOC100690683	diablo homolog, mitochondrial	-0.458792	0.0332968	LG14
C. sp "dwarf jumbo"	Combined	Male	LOC100691052	EF-hand domain-containing protein D1	0.330545	0.0477952	LG14
C. sp "dwarf jumbo"	Combined	Male	LOC100692633	kelch-like protein 12	0.535486	0.0366528	LG14
C. sp "dwarf jumbo"	Combined	Female	LOC100692650	arylacetamide deacetylase	-1.43662	0.0108409	LG14
C. sp "dwarf jumbo"	Combined	Male	LOC100694109	mannan-binding lectin serine protease 1	0.847519	0.0262157	LG14
C. sp "dwarf jumbo"	Combined	Male	LOC100695095	cyclin-dependent kinase-like 1	1.84825	0.015043	LG14
C. sp "dwarf jumbo"	Combined	Male	LOC100695143	calcineurin B homologous protein 2	0.715486	0.0174505	LG14
C. sp "dwarf jumbo"	Combined	Male	LOC100695576	TRPM8 channel-associated factor homolog	1.23757	0.00525607	LG14
C. sp "dwarf jumbo"	Combined	Male	LOC100695842	calpain small subunit 1	0.648385	0.010151	LG14
C. sp "dwarf jumbo"	Combined	Female	LOC100695940	high affinity cationic amino acid transporter 1	-0.554272	0.0289341	LG14
C. sp "dwarf jumbo"	Combined	Male	LOC100696368	TRPM8 channel-associated factor homolog	1.66864	0.00629759	LG14
C. sp "dwarf jumbo"	Combined	Male	LOC100696632	TRPM8 channel-associated factor homolog	1.59219	0.0247072	LG14
C. sp "dwarf jumbo"	Combined	Female	LOC100697497	programmed cell death protein 10	-0.418983	0.045916	LG14
C. sp "dwarf jumbo"	Combined	Female	LOC100700488	BICD family-like cargo adapter 1	-0.944701	0.00600672	LG14
C. sp "dwarf jumbo"	Combined	Male	LOC100700503	roundabout homolog 2	1.13167	0.0406344	LG14
C. sp "dwarf jumbo"	Combined	Male	LOC100704169	protein FAM124B	0.939367	0.0376452	LG14
C. sp "dwarf jumbo"	Combined	Male	LOC100704829	14-3-3 protein epsilon	0.141711	0.048146	LG14
C. sp "dwarf jumbo"	Combined	Male	LOC100706663	synaptosomal-associated protein 25	0.932771	0.048254	LG14
C. sp "dwarf jumbo"	Combined	Male	LOC100707198	leucine-rich repeat and fibronectin type III domain-containing protein 1-like protein	1.0441	0.038634	LG14
C. sp "dwarf jumbo"	Combined	Male	LOC100708001	calpain-9	1.33981	0.049234	LG14
C. sp "dwarf jumbo"	Combined	Female	LOC100708563	inositol polyphosphate 5-phosphatase K	-0.467915	0.0435602	LG14
C. sp "dwarf jumbo"	Combined	Male	LOC100708832	hypoxia-inducible factor 1-alpha	0.782709	0.0404394	LG14
C. sp "dwarf jumbo"	Combined	Male	LOC100708948	ubiquitin carboxyl-terminal hydrolase 2	1.08952	0.0433411	LG14
C. sp "dwarf jumbo"	Combined	Female	LOC100709410	beta-galactosidase-1-like protein 2	-0.607434	0.00880525	LG14
C. sp "dwarf jumbo"	Combined	Female	LOC100709616	delta(3,5)-Delta(2,4)-dienoyl-CoA isomerase, mitochondrial	-0.975857	0.000422938	LG14
C. sp "dwarf jumbo"	Combined	Female	LOC100709643	pannexin-1	-0.823776	0.00399863	LG14
C. sp "dwarf jumbo"	Combined	Male	LOC100711908	clathrin heavy chain 1	0.526686	0.0211276	LG14
C. sp "dwarf jumbo"	Combined	Male	LOC102076363	von Willebrand factor A domain-containing protein 5A	1.1529	0.0477952	LG14
C. sp "dwarf jumbo"	Combined	Male	LOC102077621	uncharacterized protein C22orf31	2.51825	0.0178226	LG14
C. sp "dwarf jumbo"	Combined	Male	LOC102080197	uncharacterized LOC102080197	0.91005	0.0303073	LG14
C. sp "dwarf jumbo"	Combined	Male	LOC102081410	zinc homeostasis factor 1	2.061	0.0279883	LG14
C. sp "dwarf jumbo"	Combined	Female	LOC102082649	SERTA domain-containing protein 3	-0.598993	0.0187824	LG14
C. sp "dwarf jumbo"	Combined	Male	LOC109194197	beta,beta-carotene 9',10'-oxygenase	1.28337	0.0478856	LG14
C. sp "dwarf jumbo"	Combined	Male	LOC109194417	uncharacterized LOC109194417	1.23746	0.038882	LG14
C. sp "dwarf jumbo"	Combined	Male	LOC109194625	uncharacterized LOC109194625	1.24805	0.0275536	LG14
C. sp "dwarf jumbo"	Combined	Male	LOC109200675	uncharacterized LOC109200675	0.485399	0.0387757	LG14
C. sp "dwarf jumbo"	Combined	Male	LOC109204916	uncharacterized LOC109204916	1.56822	0.0325126	LG14
C. sp "dwarf jumbo"	Combined	Female	LOC109205027	uncharacterized LOC109205027	-3.63522	0.000850741	LG14
C. sp "dwarf jumbo"	Combined	Male	LOC109205098	uncharacterized LOC109205098	0.922149	0.0473529	LG14
C. sp "dwarf jumbo"	Combined	Male	LOC112842195	uncharacterized LOC112842195	2.26778	0.0413315	LG14
C. sp "dwarf jumbo"	Combined	Male	lrch3	leucine rich repeats and calponin homology domain containing 3	0.381963	0.0175907	LG14
C. sp "dwarf jumbo"	Combined	Female	med17	mediator complex subunit 17	-0.43029	0.0202917	LG14
C. sp "dwarf jumbo"	Combined	Female	mettl16	methyltransferase like 16	-0.663283	0.0110595	LG14
C. sp "dwarf jumbo"	Combined	Female	mfsd1	major facilitator superfamily domain containing 1	-0.443781	0.0497699	LG14
C. sp "dwarf jumbo"	Combined	Female	mipep	mitochondrial intermediate peptidase	-0.447216	0.0144974	LG14
C. sp "dwarf jumbo"	Combined	Female	nars2	asparaginyl-tRNA synthetase 2, mitochondrial	-0.702234	0.00447725	LG14
C. sp "dwarf jumbo"	Combined	Female	nmd3	NMD3 ribosome export adaptor	-0.848567	0.00506854	LG14
C. sp "dwarf jumbo"	Combined	Female	nop53	NOP53 ribosome biogenesis factor	-0.991207	0.0111111	LG14
C. sp "dwarf jumbo"	Combined	Female	pld3	phospholipase D family member 3	-0.431384	0.0202701	LG14
C. sp "dwarf jumbo"	Combined	Female	prkd2	protein kinase D2	-0.473277	0.0320236	LG14
C. sp "dwarf jumbo"	Combined	Male	relt	RELT, TNF receptor	1.1873	0.0210176	LG14
C. sp "dwarf jumbo"	Combined	Male	sarm1	sterile alpha and TIR motif containing 1	1.1641	0.0414472	LG14
C. sp "dwarf jumbo"	Combined	Female	sh2b2	SH2B adaptor protein 2	-0.610278	0.0303073	LG14
C. sp "dwarf jumbo"	Combined	Male	slc33a1	solute carrier family 33 member 1	0.757223	0.0101935	LG14
C. sp "dwarf jumbo"	Combined	Male	spred3	sprouty related EVH1 domain containing 3	1.39282	0.0260035	LG14
C. sp "dwarf jumbo"	Combined	Male	strn4	striatin 4	0.389521	0.0166402	LG14
C. sp "dwarf jumbo"	Combined	Female	thyn1	thymocyte nuclear protein 1	-1.0149	0.00635085	LG14
C. sp "dwarf jumbo"	Combined	Female	tiam1	T cell lymphoma invasion and metastasis 1	-0.391721	0.0413105	LG14
C. sp "dwarf jumbo"	Combined	Female	tlcd2	TLC domain containing 2	-0.688166	0.0225063	LG14
C. sp "dwarf jumbo"	Combined	Male	tsku	tsukushi, small leucine rich proteoglycan	0.601934	0.0110007	LG14
C. sp "dwarf jumbo"	Combined	Male	ttc9b	tetratricopeptide repeat domain 9B	1.7621	0.0333207	LG14
C. sp "dwarf jumbo"	Combined	Female	vezf1	vascular endothelial zinc finger 1	-0.530758	0.0156465	LG14
C. sp "dwarf jumbo"	Combined	Male	adgrg6	adhesion G protein-coupled receptor G6	0.997315	0.0129206	LG15
C. sp "dwarf jumbo"	Combined	Female	atraid	all-trans retinoic acid induced differentiation factor	-0.611422	0.0492699	LG15
C. sp "dwarf jumbo"	Combined	Male	camsap2	calmodulin regulated spectrin associated protein family member 2	0.926816	0.0408698	LG15
C. sp "dwarf jumbo"	Combined	Female	ccdc25	coiled-coil domain containing 25	-0.740612	0.00249429	LG15
C. sp "dwarf jumbo"	Combined	Male	cluap1	clusterin associated protein 1	0.680598	0.0311705	LG15
C. sp "dwarf jumbo"	Combined	Female	crtc1	CREB regulated transcription coactivator 1	-0.361604	0.0326511	LG15
C. sp "dwarf jumbo"	Combined	Female	dusp10	dual specificity phosphatase 10	-0.593019	0.00636827	LG15
C. sp "dwarf jumbo"	Combined	Female	eif2b2	eukaryotic translation initiation factor 2B subunit beta	-0.572166	0.000797724	LG15
C. sp "dwarf jumbo"	Combined	Female	eya4	EYA transcriptional coactivator and phosphatase 4	-0.892261	0.0057457	LG15
C. sp "dwarf jumbo"	Combined	Female	fkbp6	FK506 binding protein 6	-1.49625	0.00636827	LG15
C. sp "dwarf jumbo"	Combined	Female	frk	fyn related Src family tyrosine kinase	-1.46798	0.0273763	LG15
C. sp "dwarf jumbo"	Combined	Female	gamt	guanidinoacetate N-methyltransferase	-1.10055	0.0433537	LG15
C. sp "dwarf jumbo"	Combined	Male	gja1	gap junction protein alpha 1	1.11664	0.0243245	LG15
C. sp "dwarf jumbo"	Combined	Male	gpatch2	G-patch domain containing 2	0.474074	0.0124074	LG15
C. sp "dwarf jumbo"	Combined	Female	gpcpd1	glycerophosphocholine phosphodiesterase 1	-0.433749	0.00389912	LG15
C. sp "dwarf jumbo"	Combined	Male	gpr63	G protein-coupled receptor 63	0.816237	0.0407678	LG15
C. sp "dwarf jumbo"	Combined	Male	hbs1l	HBS1 like translational GTPase	0.260858	0.047373	LG15
C. sp "dwarf jumbo"	Combined	Male	homer3	homer scaffold protein 3	0.73231	0.0351375	LG15
C. sp "dwarf jumbo"	Combined	Male	kcnk2	potassium two pore domain channel subfamily K member 2	0.830051	0.00307516	LG15
C. sp "dwarf jumbo"	Combined	Male	kcnk3	potassium two pore domain channel subfamily K member 3	1.60391	0.0362901	LG15
C. sp "dwarf jumbo"	Combined	Female	kif3c	kinesin family member 3C	-0.889487	0.0476428	LG15
C. sp "dwarf jumbo"	Combined	Male	laptm4a	lysosomal protein transmembrane 4 alpha	0.385881	0.0139524	LG15
C. sp "dwarf jumbo"	Combined	Female	lbr	lamin B receptor	-0.239657	0.0366528	LG15
C. sp "dwarf jumbo"	Combined	Male	lg15h6orf58	linkage group 15 C6orf58 homolog	2.1868	0.000328154	LG15
C. sp "dwarf jumbo"	Combined	Male	LOC100534515	type II estrogen receptor	0.774679	0.0265124	LG15
C. sp "dwarf jumbo"	Combined	Male	LOC100690140	ankyrin repeat domain-containing protein 9	0.732108	0.0161172	LG15
C. sp "dwarf jumbo"	Combined	Male	LOC100690873	uncharacterized LOC100690873	0.456105	0.0357141	LG15
C. sp "dwarf jumbo"	Combined	Male	LOC100690903	calmodulin	0.781915	0.00428449	LG15
C. sp "dwarf jumbo"	Combined	Male	LOC100691916	zinc finger and BTB domain-containing protein 2	0.660258	0.045044	LG15
C. sp "dwarf jumbo"	Combined	Male	LOC100691991	ectonucleotide pyrophosphatase/phosphodiesterase family member 1	0.838908	0.0477927	LG15
C. sp "dwarf jumbo"	Combined	Male	LOC100693291	L-threonine 3-dehydrogenase, mitochondrial	0.751479	0.0357356	LG15
C. sp "dwarf jumbo"	Combined	Male	LOC100693372	cadherin-2	0.569396	0.0132302	LG15
C. sp "dwarf jumbo"	Combined	Male	LOC100693789	cytosolic 5'-nucleotidase 1A	0.538765	0.0182941	LG15
C. sp "dwarf jumbo"	Combined	Male	LOC100694684	macoilin-1	1.68048	0.048711	LG15
C. sp "dwarf jumbo"	Combined	Male	LOC100696831	uncharacterized LOC100696831	3.65401	0.00117901	LG15
C. sp "dwarf jumbo"	Combined	Male	LOC100696840	hippocalcin-like protein 1	0.823403	0.0122756	LG15
C. sp "dwarf jumbo"	Combined	Female	LOC100697049	MAX gene-associated protein	-0.606971	0.0165477	LG15
C. sp "dwarf jumbo"	Combined	Male	LOC100697323	mitogen-activated protein kinase-binding protein 1	1.40305	0.0357141	LG15
C. sp "dwarf jumbo"	Combined	Male	LOC100698854	vasohibin-2	0.713784	0.0322496	LG15
C. sp "dwarf jumbo"	Combined	Female	LOC100699246	N-myc proto-oncogene protein	-0.745637	0.0139997	LG15
C. sp "dwarf jumbo"	Combined	Male	LOC100699310	A-kinase anchor protein 12	1.03863	0.0486218	LG15
C. sp "dwarf jumbo"	Combined	Male	LOC100701848	transcription factor 24	1.20423	0.0278693	LG15
C. sp "dwarf jumbo"	Combined	Male	LOC100702431	hormonally up-regulated neu tumor-associated kinase homolog A	1.59801	0.0435072	LG15
C. sp "dwarf jumbo"	Combined	Male	LOC100704023	sterile alpha motif domain-containing protein 12	0.883279	0.0351375	LG15
C. sp "dwarf jumbo"	Combined	Male	LOC100704673	WD repeat-containing protein 26	0.614422	0.0218041	LG15
C. sp "dwarf jumbo"	Combined	Female	LOC100704880	connector enhancer of kinase suppressor of ras 3	-0.411204	0.0460991	LG15
C. sp "dwarf jumbo"	Combined	Female	LOC100707619	dihydropyrimidinase-related protein 5	-1.46328	0.0197832	LG15
C. sp "dwarf jumbo"	Combined	Female	LOC100707733	angiopoietin-related protein 4	-1.16525	0.0204811	LG15
C. sp "dwarf jumbo"	Combined	Female	LOC100707849	sodium-dependent multivitamin transporter	-0.554727	0.0051208	LG15
C. sp "dwarf jumbo"	Combined	Male	LOC100708179	angiopoietin-related protein 1	1.65782	0.0137266	LG15
C. sp "dwarf jumbo"	Combined	Female	LOC100710064	nuclear receptor coactivator 7	-0.794547	0.0168348	LG15
C. sp "dwarf jumbo"	Combined	Male	LOC100710559	serine protease 23	1.03504	0.0227682	LG15
C. sp "dwarf jumbo"	Combined	Female	LOC100710579	protein jagged-2	-0.805304	0.0430127	LG15
C. sp "dwarf jumbo"	Combined	Male	LOC100710593	histidine triad nucleotide-binding protein 3	2.10594	0.0167807	LG15
C. sp "dwarf jumbo"	Combined	Male	LOC102079432	ATP-binding cassette sub-family A member 1	0.85834	0.0242929	LG15
C. sp "dwarf jumbo"	Combined	Male	LOC106096946	leucine-rich alpha-2-glycoprotein	1.0571	0.00912837	LG15
C. sp "dwarf jumbo"	Combined	Male	LOC109194748	NA	0.482455	0.0371751	LG15
C. sp "dwarf jumbo"	Combined	Male	LOC109194755	zinc finger BED domain-containing protein 4-like	1.35618	0.0345156	LG15
C. sp "dwarf jumbo"	Combined	Female	LOC109194843	phospholipase ABHD3	-0.999027	0.0269568	LG15
C. sp "dwarf jumbo"	Combined	Female	LOC112842419	uncharacterized LOC112842419	-1.71898	0.0263498	LG15
C. sp "dwarf jumbo"	Combined	Female	mdn1	midasin AAA ATPase 1	-0.474406	0.0126185	LG15
C. sp "dwarf jumbo"	Combined	Female	mrpl19	mitochondrial ribosomal protein L19	-0.704758	0.0080041	LG15
C. sp "dwarf jumbo"	Combined	Female	ncl	nucleolin	-0.445383	0.0125902	LG15
C. sp "dwarf jumbo"	Combined	Female	ndufa7	NADH:ubiquinone oxidoreductase subunit A7	-0.421401	0.0262157	LG15
C. sp "dwarf jumbo"	Combined	Female	nfkbie	NFKB inhibitor epsilon	-0.527767	0.00732143	LG15
C. sp "dwarf jumbo"	Combined	Female	nme6	NME/NM23 nucleoside diphosphate kinase 6	-0.572102	0.00405792	LG15
C. sp "dwarf jumbo"	Combined	Female	nup43	nucleoporin 43	-0.618364	0.00114451	LG15
C. sp "dwarf jumbo"	Combined	Female	pla2g7	phospholipase A2 group VII	-0.863836	0.0141712	LG15
C. sp "dwarf jumbo"	Combined	Female	ppil4	peptidylprolyl isomerase like 4	-0.274511	0.0343187	LG15
C. sp "dwarf jumbo"	Combined	Male	ppp1r2	protein phosphatase 1 regulatory inhibitor subunit 2	0.582373	0.0357282	LG15
C. sp "dwarf jumbo"	Combined	Female	prkrip1	PRKR interacting protein 1	-0.811607	0.030885	LG15
C. sp "dwarf jumbo"	Combined	Male	psmd1	proteasome 26S subunit, non-ATPase 1	0.494493	0.0170118	LG15
C. sp "dwarf jumbo"	Combined	Female	rpf2	ribosome production factor 2 homolog	-0.637755	0.048711	LG15
C. sp "dwarf jumbo"	Combined	Male	rsph3	radial spoke head 3 homolog	2.02116	0.0389445	LG15
C. sp "dwarf jumbo"	Combined	Female	rubcn	RUN and cysteine rich domain containing beclin 1 interacting protein	-0.475575	0.0208858	LG15
C. sp "dwarf jumbo"	Combined	Female	samd13	sterile alpha motif domain containing 13	-0.698787	0.02033	LG15
C. sp "dwarf jumbo"	Combined	Female	slc35f6	solute carrier family 35 member F6	-0.558521	0.0231307	LG15
C. sp "dwarf jumbo"	Combined	Female	srek1ip1	SREK1 interacting protein 1	-0.61642	0.0269271	LG15
C. sp "dwarf jumbo"	Combined	Male	srp9	signal recognition particle 9	0.464525	0.017718	LG15
C. sp "dwarf jumbo"	Combined	Male	tbc1d23	TBC1 domain family member 23	0.531526	0.00983092	LG15
C. sp "dwarf jumbo"	Combined	Female	tmem251	transmembrane protein 251	-0.738986	0.0463438	LG15
C. sp "dwarf jumbo"	Combined	Female	trmt6	tRNA methyltransferase 6	-0.657511	0.035482	LG15
C. sp "dwarf jumbo"	Combined	Male	ucn	urocortin	1.37269	0.0376775	LG15
C. sp "dwarf jumbo"	Combined	Male	xkr6	XK related 6	0.903469	0.046337	LG15
C. sp "dwarf jumbo"	Combined	Female	ylpm1	YLP motif containing 1	-0.143054	0.049234	LG15
C. sp "dwarf jumbo"	Combined	Female	zc3h14	zinc finger CCCH-type containing 14	-0.421794	0.00622178	LG15
C. sp "dwarf jumbo"	Combined	Female	zranb2	zinc finger RANBP2-type containing 2	-0.358322	0.020907	LG15
C. sp "dwarf jumbo"	Combined	Male	adcy5	adenylate cyclase 5	1.14696	0.00588936	LG16
C. sp "dwarf jumbo"	Combined	Female	arl4c	ADP ribosylation factor like GTPase 4C	-1.01836	0.00042713	LG16
C. sp "dwarf jumbo"	Combined	Male	ccdc148	coiled-coil domain containing 148	1.12019	0.0426498	LG16
C. sp "dwarf jumbo"	Combined	Female	cdc16	cell division cycle 16	-0.507782	0.01923	LG16
C. sp "dwarf jumbo"	Combined	Male	cntnap5	contactin associated protein like 5	1.32351	0.00670583	LG16
C. sp "dwarf jumbo"	Combined	Male	cryl1	crystallin lambda 1	0.985439	0.0487831	LG16
C. sp "dwarf jumbo"	Combined	Female	dcaf6	DDB1 and CUL4 associated factor 6	-0.635644	0.0205155	LG16
C. sp "dwarf jumbo"	Combined	Female	dhrs12	dehydrogenase/reductase 12	-0.41246	0.0406625	LG16
C. sp "dwarf jumbo"	Combined	Female	dirc2	disrupted in renal carcinoma 2	-0.45428	0.0321148	LG16
C. sp "dwarf jumbo"	Combined	Male	f5	coagulation factor V	1.09156	0.01814	LG16
C. sp "dwarf jumbo"	Combined	Male	fbxl3	F-box and leucine rich repeat protein 3	0.363453	0.00525607	LG16
C. sp "dwarf jumbo"	Combined	Male	fgf14	fibroblast growth factor 14	1.00882	0.0186908	LG16
C. sp "dwarf jumbo"	Combined	Male	fstl1	follistatin like 1	0.63918	0.0357356	LG16
C. sp "dwarf jumbo"	Combined	Female	fzd5	frizzled class receptor 5	-1.34448	0.0152832	LG16
C. sp "dwarf jumbo"	Combined	Female	galnt13	polypeptide N-acetylgalactosaminyltransferase 13	-0.845971	0.0182726	LG16
C. sp "dwarf jumbo"	Combined	Male	gpr1	G protein-coupled receptor 1	1.14604	0.035881	LG16
C. sp "dwarf jumbo"	Combined	Male	gpr183	G protein-coupled receptor 183	1.29071	0.046124	LG16
C. sp "dwarf jumbo"	Combined	Female	gulp1	GULP, engulfment adaptor PTB domain containing 1	-0.330249	0.0284671	LG16
C. sp "dwarf jumbo"	Combined	Male	hacd2	3-hydroxyacyl-CoA dehydratase 2	0.672871	0.0321148	LG16
C. sp "dwarf jumbo"	Combined	Male	ift88	intraflagellar transport 88	1.043	0.00031601	LG16
C. sp "dwarf jumbo"	Combined	Male	il17d	interleukin 17D	2.2905	0.00342157	LG16
C. sp "dwarf jumbo"	Combined	Male	ildr2	immunoglobulin like domain containing receptor 2	0.581352	0.0478683	LG16
C. sp "dwarf jumbo"	Combined	Male	lacc1	laccase domain containing 1	0.852572	0.0139438	LG16
C. sp "dwarf jumbo"	Combined	Male	lg16h3orf70	linkage group 16 C3orf70 homolog	0.547941	0.0242929	LG16
C. sp "dwarf jumbo"	Combined	Male	LOC100690152	lanosterol synthase	0.722202	0.0290023	LG16
C. sp "dwarf jumbo"	Combined	Male	LOC100690542	putative methyltransferase DDB_G0268948	0.99556	0.0404359	LG16
C. sp "dwarf jumbo"	Combined	Male	LOC100690770	SLIT and NTRK-like protein 5	1.75367	0.0263626	LG16
C. sp "dwarf jumbo"	Combined	Female	LOC100691726	serine/threonine-protein kinase 24	-0.418319	0.0270705	LG16
C. sp "dwarf jumbo"	Combined	Female	LOC100692362	cohesin subunit SA-2	-0.421541	0.0464815	LG16
C. sp "dwarf jumbo"	Combined	Male	LOC100694764	FAST kinase domain-containing protein 3, mitochondrial	2.31334	0.00382425	LG16
C. sp "dwarf jumbo"	Combined	Female	LOC100697712	ankyrin repeat and SOCS box protein 11	-1.67358	0.0115337	LG16
C. sp "dwarf jumbo"	Combined	Male	LOC100698151	transmembrane protein 237A	2.60373	0.00821302	LG16
C. sp "dwarf jumbo"	Combined	Female	LOC100698342	probable phospholipid-transporting ATPase IH	-1.01238	0.00436565	LG16
C. sp "dwarf jumbo"	Combined	Male	LOC100699159	acyl-CoA-binding protein	0.357278	0.0102878	LG16
C. sp "dwarf jumbo"	Combined	Male	LOC100699555	putative methyltransferase DDB_G0268948	1.09615	0.00525607	LG16
C. sp "dwarf jumbo"	Combined	Male	LOC100700667	cholecystokinin receptor	1.7144	0.0431285	LG16
C. sp "dwarf jumbo"	Combined	Male	LOC100701991	anterior gradient protein 3	1.53812	0.0182609	LG16
C. sp "dwarf jumbo"	Combined	Male	LOC100702929	interleukin-1 receptor type 1	1.06643	0.0226389	LG16
C. sp "dwarf jumbo"	Combined	Male	LOC100704346	TRAF family member-associated NF-kappa-B activator	1.21596	0.0331385	LG16
C. sp "dwarf jumbo"	Combined	Female	LOC100705439	short stature homeobox protein	-0.933236	0.0197904	LG16
C. sp "dwarf jumbo"	Combined	Female	LOC100705499	retinol dehydrogenase 7	-1.07736	0.0295391	LG16
C. sp "dwarf jumbo"	Combined	Male	LOC100705946	uncharacterized protein C7orf57 homolog	1.5474	0.0188561	LG16
C. sp "dwarf jumbo"	Combined	Male	LOC100709531	collagen alpha-3(VI) chain	0.868274	0.0028159	LG16
C. sp "dwarf jumbo"	Combined	Male	LOC100709705	thioredoxin domain-containing protein 3 homolog	2.44713	0.012207	LG16
C. sp "dwarf jumbo"	Combined	Female	LOC100710420	ras-related protein Rab-33B	-0.615934	0.0339576	LG16
C. sp "dwarf jumbo"	Combined	Male	LOC100711884	aryl hydrocarbon receptor	0.891363	0.023653	LG16
C. sp "dwarf jumbo"	Combined	Male	LOC102076879	uncharacterized LOC102076879	2.27358	0.0195056	LG16
C. sp "dwarf jumbo"	Combined	Female	LOC102078268	interleukin-10 receptor subunit beta	-0.975064	0.0013021	LG16
C. sp "dwarf jumbo"	Combined	Male	LOC102081047	nck-associated protein 5	0.801119	0.0449584	LG16
C. sp "dwarf jumbo"	Combined	Female	LOC102082249	protein FAM171B	-0.673903	0.0299361	LG16
C. sp "dwarf jumbo"	Combined	Male	LOC102082489	uncharacterized LOC102082489	1.74313	0.0071722	LG16
C. sp "dwarf jumbo"	Combined	Female	LOC109194908	uncharacterized LOC109194908	-1.29837	0.045916	LG16
C. sp "dwarf jumbo"	Combined	Male	LOC109197456	uncharacterized LOC109197456	0.795046	0.0330999	LG16
C. sp "dwarf jumbo"	Combined	Male	LOC109197555	collagen alpha-3(VI) chain-like	0.929058	0.0349875	LG16
C. sp "dwarf jumbo"	Combined	Female	mpc2	mitochondrial pyruvate carrier 2	-0.695741	0.0102878	LG16
C. sp "dwarf jumbo"	Combined	Male	myo16	myosin XVI	1.47488	0.0376154	LG16
C. sp "dwarf jumbo"	Combined	Female	myo3b	myosin IIIB	-1.42856	0.0269241	LG16
C. sp "dwarf jumbo"	Combined	Female	ndufs1	NADH:ubiquinone oxidoreductase core subunit S1	-0.53673	0.00999114	LG16
C. sp "dwarf jumbo"	Combined	Male	nr1i2	nuclear receptor subfamily 1 group I member 2	1.43749	0.0479512	LG16
C. sp "dwarf jumbo"	Combined	Female	nup35	nucleoporin 35	-0.87152	0.00031601	LG16
C. sp "dwarf jumbo"	Combined	Female	ofd1	OFD1, centriole and centriolar satellite protein	-0.361581	0.041422	LG16
C. sp "dwarf jumbo"	Combined	Female	pdcl3	phosducin like 3	-0.480929	0.0277883	LG16
C. sp "dwarf jumbo"	Combined	Female	pknox1	PBX/knotted 1 homeobox 1	-0.30728	0.0488922	LG16
C. sp "dwarf jumbo"	Combined	Female	ptpn4	protein tyrosine phosphatase, non-receptor type 4	-0.245725	0.0269241	LG16
C. sp "dwarf jumbo"	Combined	Male	serp2	stress associated endoplasmic reticulum protein family member 2	2.10278	0.0295459	LG16
C. sp "dwarf jumbo"	Combined	Female	ska3	spindle and kinetochore associated complex subunit 3	-0.926636	0.0377578	LG16
C. sp "dwarf jumbo"	Combined	Male	spryd7	SPRY domain containing 7	0.427829	0.0487831	LG16
C. sp "dwarf jumbo"	Combined	Female	srpx	sushi repeat containing protein X-linked	-0.772528	0.0313629	LG16
C. sp "dwarf jumbo"	Combined	Female	stat4	signal transducer and activator of transcription 4	-1.04566	0.0350304	LG16
C. sp "dwarf jumbo"	Combined	Female	tlk1	tousled like kinase 1	-0.554797	0.030921	LG16
C. sp "dwarf jumbo"	Combined	Female	trim13	tripartite motif containing 13	-0.604877	0.0416639	LG16
C. sp "dwarf jumbo"	Combined	Male	tspear	thrombospondin type laminin G domain and EAR repeats	0.837833	0.0407678	LG16
C. sp "dwarf jumbo"	Combined	Male	txndc9	thioredoxin domain containing 9	0.392299	0.00437483	LG16
C. sp "dwarf jumbo"	Combined	Male	upp2	uridine phosphorylase 2	1.54591	0.0411147	LG16
C. sp "dwarf jumbo"	Combined	Male	usp9x	ubiquitin specific peptidase 9 X-linked	0.216172	0.00232361	LG16
C. sp "dwarf jumbo"	Combined	Male	acsbg2	acyl-CoA synthetase bubblegum family member 2	0.52394	0.0282356	LG17
C. sp "dwarf jumbo"	Combined	Male	arl1	ADP ribosylation factor like GTPase 1	0.539694	0.00281368	LG17
C. sp "dwarf jumbo"	Combined	Female	braf	B-Raf proto-oncogene, serine/threonine kinase	-0.347926	0.00285773	LG17
C. sp "dwarf jumbo"	Combined	Male	cdc14a	cell division cycle 14A	0.484524	0.0487831	LG17
C. sp "dwarf jumbo"	Combined	Male	chst11	carbohydrate sulfotransferase 11	1.34123	0.00976304	LG17
C. sp "dwarf jumbo"	Combined	Male	ckap4	cytoskeleton associated protein 4	1.09832	0.0227278	LG17
C. sp "dwarf jumbo"	Combined	Male	copg2	coatomer protein complex subunit gamma 2	0.373662	0.0494644	LG17
C. sp "dwarf jumbo"	Combined	Male	creb3l2	cAMP responsive element binding protein 3 like 2	0.62837	0.0168327	LG17
C. sp "dwarf jumbo"	Combined	Female	cwf19l1	CWF19 like cell cycle control factor 1	-0.497644	0.0238653	LG17
C. sp "dwarf jumbo"	Combined	Female	dera	deoxyribose-phosphate aldolase	-0.542498	0.00478066	LG17
C. sp "dwarf jumbo"	Combined	Female	dmtf1	cyclin D binding myb like transcription factor 1	-0.465842	0.0292282	LG17
C. sp "dwarf jumbo"	Combined	Male	dnajb9	DnaJ heat shock protein family (Hsp40) member B9	0.924306	0.0371751	LG17
C. sp "dwarf jumbo"	Combined	Male	dnajc6	DnaJ heat shock protein family (Hsp40) member C6	1.10414	0.0176363	LG17
C. sp "dwarf jumbo"	Combined	Female	dph5	diphthamide biosynthesis 5	-0.352063	0.0351878	LG17
C. sp "dwarf jumbo"	Combined	Female	eef1d	eukaryotic translation elongation factor 1 delta	-0.499952	0.017277	LG17
C. sp "dwarf jumbo"	Combined	Male	glt8d2	glycosyltransferase 8 domain containing 2	1.03933	0.0422278	LG17
C. sp "dwarf jumbo"	Combined	Female	hcfc2	host cell factor C2	-0.653508	0.00295623	LG17
C. sp "dwarf jumbo"	Combined	Male	kcnmb4	potassium calcium-activated channel subfamily M regulatory beta subunit 4	0.528219	0.0356973	LG17
C. sp "dwarf jumbo"	Combined	Male	LOC100690065	plexin-C1	0.67279	0.046337	LG17
C. sp "dwarf jumbo"	Combined	Male	LOC100690330	ETS domain-containing protein Elk-3	0.613166	0.00912118	LG17
C. sp "dwarf jumbo"	Combined	Female	LOC100690487	leukocyte elastase inhibitor	-1.67382	0.0313441	LG17
C. sp "dwarf jumbo"	Combined	Male	LOC100691958	receptor-type tyrosine-protein phosphatase beta	0.803108	0.0174181	LG17
C. sp "dwarf jumbo"	Combined	Female	LOC100693244	sentrin-specific protease 5	-0.498643	0.0297943	LG17
C. sp "dwarf jumbo"	Combined	Male	LOC100693734	sodium-coupled neutral amino acid transporter 4	1.06785	0.0151019	LG17
C. sp "dwarf jumbo"	Combined	Male	LOC100694258	NADH-cytochrome b5 reductase 3	0.464815	0.0189446	LG17
C. sp "dwarf jumbo"	Combined	Female	LOC100697026	methylcrotonoyl-CoA carboxylase beta chain, mitochondrial	-0.941487	0.00577131	LG17
C. sp "dwarf jumbo"	Combined	Female	LOC100697197	anoctamin-1	-1.40209	0.0459159	LG17
C. sp "dwarf jumbo"	Combined	Female	LOC100697560	ras GTPase-activating-like protein IQGAP2	-0.484597	0.0409867	LG17
C. sp "dwarf jumbo"	Combined	Male	LOC100698267	forkhead box protein Q1-like	0.699971	0.0379061	LG17
C. sp "dwarf jumbo"	Combined	Male	LOC100698598	cysteine and glycine-rich protein 2	0.751191	0.00805766	LG17
C. sp "dwarf jumbo"	Combined	Female	LOC100698798	TBC1 domain family member 7	-0.38985	0.0145941	LG17
C. sp "dwarf jumbo"	Combined	Male	LOC100699513	protein crumbs homolog 1	1.74304	0.0150118	LG17
C. sp "dwarf jumbo"	Combined	Male	LOC100699741	ubiquitin-conjugating enzyme E2 N	0.361906	0.0176363	LG17
C. sp "dwarf jumbo"	Combined	Male	LOC100699841	SH3 and multiple ankyrin repeat domains protein 3	0.963434	0.0171975	LG17
C. sp "dwarf jumbo"	Combined	Male	LOC100700366	casein kinase I	0.308573	0.0435694	LG17
C. sp "dwarf jumbo"	Combined	Male	LOC100704092	achaete-scute homolog 4	0.878482	0.027779	LG17
C. sp "dwarf jumbo"	Combined	Female	LOC100704179	zinc finger protein 184	-0.69745	0.0260035	LG17
C. sp "dwarf jumbo"	Combined	Male	LOC100704531	D(4) dopamine receptor	1.53826	0.0275536	LG17
C. sp "dwarf jumbo"	Combined	Female	LOC100705144	voltage-dependent calcium channel subunit alpha-2/delta-1	-0.416645	0.0498327	LG17
C. sp "dwarf jumbo"	Combined	Male	LOC100705434	non-muscle caldesmon	0.78936	0.00447725	LG17
C. sp "dwarf jumbo"	Combined	Male	LOC100706610	ankyrin repeat and MYND domain-containing protein 1	1.64159	0.0471514	LG17
C. sp "dwarf jumbo"	Combined	Female	LOC100710235	low affinity vacuolar monovalent cation/H(+) antiporter	-2.1927	0.00966368	LG17
C. sp "dwarf jumbo"	Combined	Female	LOC100710677	polypyrimidine tract-binding protein 1	-0.293698	0.040172	LG17
C. sp "dwarf jumbo"	Combined	Male	LOC100712571	fetuin-B	1.03065	0.0308968	LG17
C. sp "dwarf jumbo"	Combined	Male	LOC106098741	forkhead box protein M1	2.88941	6.54864e-05	LG17
C. sp "dwarf jumbo"	Combined	Male	LOC109195021	mucin-2-like	1.59082	0.0470068	LG17
C. sp "dwarf jumbo"	Combined	Female	LOC109195105	leukocyte elastase inhibitor-like	-1.48809	0.000206178	LG17
C. sp "dwarf jumbo"	Combined	Female	LOC109195107	NA	-2.19639	0.0169612	LG17
C. sp "dwarf jumbo"	Combined	Female	LOC112841622	zinc finger protein 11-like	-0.322906	0.0489202	LG17
C. sp "dwarf jumbo"	Combined	Female	LOC112841646	leukocyte elastase inhibitor-like	-1.17945	2.71143e-05	LG17
C. sp "dwarf jumbo"	Combined	Male	LOC112842686	uncharacterized LOC112842686	2.28928	0.00017182	LG17
C. sp "dwarf jumbo"	Combined	Female	mrpl42	mitochondrial ribosomal protein L42	-0.529655	0.0462743	LG17
C. sp "dwarf jumbo"	Combined	Female	nap1l1	nucleosome assembly protein 1 like 1	-0.363011	0.0477927	LG17
C. sp "dwarf jumbo"	Combined	Female	naprt	nicotinate phosphoribosyltransferase	-0.839299	0.0327798	LG17
C. sp "dwarf jumbo"	Combined	Female	nasp	nuclear autoantigenic sperm protein	-0.979195	0.0262157	LG17
C. sp "dwarf jumbo"	Combined	Male	nek7	NIMA related kinase 7	0.317612	0.0446339	LG17
C. sp "dwarf jumbo"	Combined	Male	nrip2	nuclear receptor interacting protein 2	0.750681	0.0182609	LG17
C. sp "dwarf jumbo"	Combined	Female	ntn4	netrin 4	-0.710652	0.00381086	LG17
C. sp "dwarf jumbo"	Combined	Female	prpf38a	pre-mRNA processing factor 38A	-0.388989	0.0171919	LG17
C. sp "dwarf jumbo"	Combined	Male	psmc2	proteasome 26S subunit, ATPase 2	0.3839	0.019958	LG17
C. sp "dwarf jumbo"	Combined	Female	psmg4	proteasome assembly chaperone 4	-0.441725	0.0460991	LG17
C. sp "dwarf jumbo"	Combined	Female	ptgs2	prostaglandin-endoperoxide synthase 2	-1.29175	0.0247072	LG17
C. sp "dwarf jumbo"	Combined	Female	pycr3	pyrroline-5-carboxylate reductase 3	-0.728059	0.0392082	LG17
C. sp "dwarf jumbo"	Combined	Female	pyroxd1	pyridine nucleotide-disulphide oxidoreductase domain 1	-0.609287	0.00630556	LG17
C. sp "dwarf jumbo"	Combined	Female	rbm17	RNA binding motif protein 17	-0.435923	0.00372614	LG17
C. sp "dwarf jumbo"	Combined	Female	scaf11	SR-related CTD associated factor 11	-0.456697	0.0357356	LG17
C. sp "dwarf jumbo"	Combined	Male	slc22a23	solute carrier family 22 member 23	1.19881	0.0312936	LG17
C. sp "dwarf jumbo"	Combined	Female	socs2	suppressor of cytokine signaling 2	-1.1883	0.00640147	LG17
C. sp "dwarf jumbo"	Combined	Male	tdrd5	tudor domain containing 5	1.35343	0.0259112	LG17
C. sp "dwarf jumbo"	Combined	Female	tm7sf3	transmembrane 7 superfamily member 3	-0.485244	0.0291498	LG17
C. sp "dwarf jumbo"	Combined	Male	tspan9	tetraspanin 9	0.747598	0.0113679	LG17
C. sp "dwarf jumbo"	Combined	Female	ttll12	tubulin tyrosine ligase like 12	-0.595211	0.0162143	LG17
C. sp "dwarf jumbo"	Combined	Male	tymp	thymidine phosphorylase	1.60767	0.00473367	LG17
C. sp "dwarf jumbo"	Combined	Female	washc3	WASH complex subunit 3	-0.703823	0.000165837	LG17
C. sp "dwarf jumbo"	Combined	Male	zcrb1	zinc finger CCHC-type and RNA binding motif containing 1	0.774216	0.0278308	LG17
C. sp "dwarf jumbo"	Combined	Female	acadm	acyl-CoA dehydrogenase medium chain	-0.796046	0.00636827	LG18
C. sp "dwarf jumbo"	Combined	Male	agrp2	agouti-related protein-like	1.59272	0.00565643	LG18
C. sp "dwarf jumbo"	Combined	Male	c8b	complement C8 beta chain	0.805607	0.0322496	LG18
C. sp "dwarf jumbo"	Combined	Male	catip	ciliogenesis associated TTC17 interacting protein	1.01637	0.00690377	LG18
C. sp "dwarf jumbo"	Combined	Male	ccdc13	coiled-coil domain containing 13	1.7495	0.0299808	LG18
C. sp "dwarf jumbo"	Combined	Male	ccdc178	coiled-coil domain containing 178	2.07017	0.0428006	LG18
C. sp "dwarf jumbo"	Combined	Female	chd7	chromodomain helicase DNA binding protein 7	-0.613302	0.046337	LG18
C. sp "dwarf jumbo"	Combined	Female	cirbp	cold inducible RNA binding protein	-0.215503	0.00478066	LG18
C. sp "dwarf jumbo"	Combined	Male	col6a1	collagen type VI alpha 1 chain	0.540571	0.0477952	LG18
C. sp "dwarf jumbo"	Combined	Male	dhrs1	dehydrogenase/reductase 1	0.715439	0.0275536	LG18
C. sp "dwarf jumbo"	Combined	Female	dusp28	dual specificity phosphatase 28	-1.09163	0.0170305	LG18
C. sp "dwarf jumbo"	Combined	Male	efcab14	EF-hand calcium binding domain 14	0.215016	0.0376609	LG18
C. sp "dwarf jumbo"	Combined	Male	fam151a	family with sequence similarity 151 member A	2.68443	0.00272298	LG18
C. sp "dwarf jumbo"	Combined	Female	gipc2	GIPC PDZ domain containing family member 2	-0.552572	0.028872	LG18
C. sp "dwarf jumbo"	Combined	Male	greb1l	GREB1 like retinoic acid receptor coactivator	0.704148	0.0208858	LG18
C. sp "dwarf jumbo"	Combined	Male	iqub	IQ motif and ubiquitin domain containing	1.99276	0.0182699	LG18
C. sp "dwarf jumbo"	Combined	Male	kncn	kinocilin	1.53333	0.0159871	LG18
C. sp "dwarf jumbo"	Combined	Female	lg18h1orf35	linkage group 18 C1orf35 homolog	-0.673558	0.0146446	LG18
C. sp "dwarf jumbo"	Combined	Male	LOC100534494	pancreatic alpha-amylase	1.95256	0.0339067	LG18
C. sp "dwarf jumbo"	Combined	Female	LOC100690054	phosphoglucomutase-1	-1.18012	0.0431216	LG18
C. sp "dwarf jumbo"	Combined	Female	LOC100690157	neurabin-1	-1.664	0.0479308	LG18
C. sp "dwarf jumbo"	Combined	Male	LOC100690321	BMP/retinoic acid-inducible neural-specific protein 3	0.88374	0.0404446	LG18
C. sp "dwarf jumbo"	Combined	Female	LOC100690508	protein FAM131A	-1.32834	0.0494644	LG18
C. sp "dwarf jumbo"	Combined	Male	LOC100691098	Krueppel-like factor 6	0.49361	0.0499701	LG18
C. sp "dwarf jumbo"	Combined	Male	LOC100691316	serotransferrin-like	0.834492	0.0471514	LG18
C. sp "dwarf jumbo"	Combined	Female	LOC100691423	E3 ubiquitin/ISG15 ligase TRIM25	-0.932269	0.029244	LG18
C. sp "dwarf jumbo"	Combined	Male	LOC100691498	coatomer subunit beta'	0.374828	0.0216499	LG18
C. sp "dwarf jumbo"	Combined	Male	LOC100691542	cyclin-Y	0.853191	0.0255681	LG18
C. sp "dwarf jumbo"	Combined	Female	LOC100691757	1-phosphatidylinositol 4,5-bisphosphate phosphodiesterase delta-1	-1.47029	0.0100758	LG18
C. sp "dwarf jumbo"	Combined	Male	LOC100691936	cysteine-rich secretory protein LCCL domain-containing 1	1.29325	0.0404359	LG18
C. sp "dwarf jumbo"	Combined	Female	LOC100692125	aquaporin-1	-1.84564	0.0100258	LG18
C. sp "dwarf jumbo"	Combined	Male	LOC100693394	cAMP-specific 3',5'-cyclic phosphodiesterase 4D	0.464904	0.0414979	LG18
C. sp "dwarf jumbo"	Combined	Female	LOC100693645	Krueppel-like factor 4	-1.74355	0.0262157	LG18
C. sp "dwarf jumbo"	Combined	Male	LOC100693750	5-beta-cholestane-3-alpha,7-alpha-diol 12-alpha-hydroxylase	1.35708	0.0122799	LG18
C. sp "dwarf jumbo"	Combined	Female	LOC100694192	zinc finger protein 391	-0.530426	0.0405662	LG18
C. sp "dwarf jumbo"	Combined	Male	LOC100694909	25-hydroxycholesterol 7-alpha-hydroxylase	0.805587	0.0407397	LG18
C. sp "dwarf jumbo"	Combined	Female	LOC100695355	collagen alpha-4(IV) chain	-1.83032	0.0394747	LG18
C. sp "dwarf jumbo"	Combined	Female	LOC100696759	E3 ubiquitin/ISG15 ligase TRIM25	-0.626761	0.0345156	LG18
C. sp "dwarf jumbo"	Combined	Male	LOC100697261	acetyl-coenzyme A synthetase, cytoplasmic	1.8486	0.00031601	LG18
C. sp "dwarf jumbo"	Combined	Male	LOC100697448	probable G-protein coupled receptor 158	1.00532	0.031771	LG18
C. sp "dwarf jumbo"	Combined	Female	LOC100697571	dual specificity mitogen-activated protein kinase kinase 2	-0.435114	0.0498456	LG18
C. sp "dwarf jumbo"	Combined	Female	LOC100698183	zinc finger protein Gfi-1	-1.05973	0.028769	LG18
C. sp "dwarf jumbo"	Combined	Male	LOC100698898	cysteine/serine-rich nuclear protein 1	1.12567	0.0475422	LG18
C. sp "dwarf jumbo"	Combined	Female	LOC100699754	activin receptor type-2B	-0.746339	0.0412031	LG18
C. sp "dwarf jumbo"	Combined	Female	LOC100700197	contactin-associated protein-like 4	-0.880014	0.0396509	LG18
C. sp "dwarf jumbo"	Combined	Male	LOC100700332	xenotropic and polytropic retrovirus receptor 1 homolog	0.541575	0.042612	LG18
C. sp "dwarf jumbo"	Combined	Male	LOC100700514	collagen alpha-2(VI) chain	0.659407	0.0227682	LG18
C. sp "dwarf jumbo"	Combined	Male	LOC100701014	pancreatic alpha-amylase	2.64005	0.0022835	LG18
C. sp "dwarf jumbo"	Combined	Male	LOC100701124	zinc finger and SCAN domain-containing protein 21	1.99664	0.0223093	LG18
C. sp "dwarf jumbo"	Combined	Female	LOC100701968	casein kinase I	-0.247488	0.0428006	LG18
C. sp "dwarf jumbo"	Combined	Female	LOC100702139	caspase-8	-0.459696	0.00431891	LG18
C. sp "dwarf jumbo"	Combined	Female	LOC100702321	probable flap endonuclease 1 homolog	-0.409515	0.00951449	LG18
C. sp "dwarf jumbo"	Combined	Male	LOC100702499	B-cell CLL/lymphoma 6 member B protein	1.35354	0.00088613	LG18
C. sp "dwarf jumbo"	Combined	Male	LOC100703496	ADAMTS-like protein 2	0.572808	0.0303073	LG18
C. sp "dwarf jumbo"	Combined	Male	LOC100703580	fibrous sheath CABYR-binding protein	0.973657	0.00478066	LG18
C. sp "dwarf jumbo"	Combined	Male	LOC100704395	inhibin beta A chain	1.75406	0.0015111	LG18
C. sp "dwarf jumbo"	Combined	Male	LOC100704718	glutamate-rich protein 2	2.09803	0.0283365	LG18
C. sp "dwarf jumbo"	Combined	Female	LOC100705175	zinc transporter ZIP6	-0.667928	0.0357931	LG18
C. sp "dwarf jumbo"	Combined	Male	LOC100705352	angiopoietin-related protein 1	0.873147	0.0376224	LG18
C. sp "dwarf jumbo"	Combined	Male	LOC100707724	zinc finger protein with KRAB and SCAN domains 1	0.705038	0.0343187	LG18
C. sp "dwarf jumbo"	Combined	Female	LOC100707757	cytochrome c oxidase assembly factor 1 homolog	-0.861718	0.0275536	LG18
C. sp "dwarf jumbo"	Combined	Male	LOC100707859	transmembrane protein 236	1.90127	0.0487831	LG18
C. sp "dwarf jumbo"	Combined	Male	LOC100707952	protein unc-13 homolog A	1.97066	0.0191866	LG18
C. sp "dwarf jumbo"	Combined	Male	LOC100707995	dual specificity testis-specific protein kinase 2	0.32382	0.0298231	LG18
C. sp "dwarf jumbo"	Combined	Male	LOC100708534	myeloid-associated differentiation marker homolog	0.781123	0.0208314	LG18
C. sp "dwarf jumbo"	Combined	Female	LOC100709197	mesoderm induction early response protein 1	-0.456281	0.0221043	LG18
C. sp "dwarf jumbo"	Combined	Female	LOC100711061	tRNA selenocysteine 1-associated protein 1-like	-0.453944	0.00495559	LG18
C. sp "dwarf jumbo"	Combined	Female	LOC100711328	non-specific lipid-transfer protein	-0.470994	0.02472	LG18
C. sp "dwarf jumbo"	Combined	Male	LOC100712431	calcium/calmodulin-dependent 3',5'-cyclic nucleotide phosphodiesterase 1C	0.870818	0.0206977	LG18
C. sp "dwarf jumbo"	Combined	Male	LOC102077379	uncharacterized LOC102077379	1.71314	0.0433537	LG18
C. sp "dwarf jumbo"	Combined	Female	LOC102077612	uncharacterized LOC102077612	-0.697065	0.0138393	LG18
C. sp "dwarf jumbo"	Combined	Male	LOC102078418	leucine-rich repeat-containing protein 26	0.645724	0.0390463	LG18
C. sp "dwarf jumbo"	Combined	Male	LOC102078966	erythroferrone	1.45291	0.0191785	LG18
C. sp "dwarf jumbo"	Combined	Male	LOC102080375	uncharacterized LOC102080375	0.988976	0.0346943	LG18
C. sp "dwarf jumbo"	Combined	Female	LOC102080657	zinc finger protein 397	-1.69448	0.000483075	LG18
C. sp "dwarf jumbo"	Combined	Female	LOC102080865	zinc finger protein 850	-1.58609	0.0436537	LG18
C. sp "dwarf jumbo"	Combined	Male	LOC102081786	uncharacterized LOC102081786	2.10087	0.0145941	LG18
C. sp "dwarf jumbo"	Combined	Female	LOC102082028	insulin-like growth factor-binding protein 3	-0.96776	0.0237424	LG18
C. sp "dwarf jumbo"	Combined	Female	LOC102082158	tripartite motif-containing protein 47	-0.516877	0.0479411	LG18
C. sp "dwarf jumbo"	Combined	Female	LOC102083202	leucine rich adaptor protein 1	-1.94558	0.0311535	LG18
C. sp "dwarf jumbo"	Combined	Female	LOC106096793	peroxisomal trans-2-enoyl-CoA reductase	-0.833428	0.00272298	LG18
C. sp "dwarf jumbo"	Combined	Female	LOC106096933	zinc finger protein 664	-0.627039	0.01923	LG18
C. sp "dwarf jumbo"	Combined	Female	LOC106097647	gastrula zinc finger protein XlCGF8.2DB	-0.765894	0.028872	LG18
C. sp "dwarf jumbo"	Combined	Male	LOC106097915	serotransferrin	0.910344	0.00436565	LG18
C. sp "dwarf jumbo"	Combined	Male	LOC109194289	pancreatic alpha-amylase	1.91486	0.0312347	LG18
C. sp "dwarf jumbo"	Combined	Male	LOC109195378	uncharacterized LOC109195378	1.37286	0.0275536	LG18
C. sp "dwarf jumbo"	Combined	Male	LOC109195683	5-beta-cholestane-3-alpha,7-alpha-diol 12-alpha-hydroxylase	1.33723	0.0433411	LG18
C. sp "dwarf jumbo"	Combined	Male	LOC109195699	5-beta-cholestane-3-alpha,7-alpha-diol 12-alpha-hydroxylase	1.20995	0.0278308	LG18
C. sp "dwarf jumbo"	Combined	Female	metap1d	methionyl aminopeptidase type 1D, mitochondrial	-1.27198	0.000702832	LG18
C. sp "dwarf jumbo"	Combined	Female	mrps14	mitochondrial ribosomal protein S14	-0.496965	0.0359131	LG18
C. sp "dwarf jumbo"	Combined	Female	myo10	myosin X	-0.517952	0.0320236	LG18
C. sp "dwarf jumbo"	Combined	Female	nol7	nucleolar protein 7	-0.605045	0.038634	LG18
C. sp "dwarf jumbo"	Combined	Female	nop9	NOP9 nucleolar protein	-0.44296	0.0491587	LG18
C. sp "dwarf jumbo"	Combined	Female	plekhj1	pleckstrin homology domain containing J1	-0.447522	0.000106927	LG18
C. sp "dwarf jumbo"	Combined	Female	plk3	polo like kinase 3	-1.15974	0.0312116	LG18
C. sp "dwarf jumbo"	Combined	Female	pold3	DNA polymerase delta 3, accessory subunit	-0.562706	0.0303073	LG18
C. sp "dwarf jumbo"	Combined	Male	proc	protein C, inactivator of coagulation factors Va and VIIIa	0.674001	0.0326794	LG18
C. sp "dwarf jumbo"	Combined	Female	rpap2	RNA polymerase II associated protein 2	-0.470182	0.00166157	LG18
C. sp "dwarf jumbo"	Combined	Female	stard3nl	STARD3 N-terminal like	-0.363347	0.0111311	LG18
C. sp "dwarf jumbo"	Combined	Female	stk11	serine/threonine kinase 11	-0.341223	0.0448262	LG18
C. sp "dwarf jumbo"	Combined	Male	tep1	telomerase associated protein 1	0.39514	0.0166625	LG18
C. sp "dwarf jumbo"	Combined	Male	tmem70	transmembrane protein 70	0.426022	0.046072	LG18
C. sp "dwarf jumbo"	Combined	Female	tnk2	tyrosine kinase non receptor 2	-0.694912	0.0180257	LG18
C. sp "dwarf jumbo"	Combined	Female	apopt1	apoptogenic 1, mitochondrial	-0.646923	0.0111223	LG19
C. sp "dwarf jumbo"	Combined	Female	atp10d	ATPase phospholipid transporting 10D (putative)	-0.598784	0.0152252	LG19
C. sp "dwarf jumbo"	Combined	Male	bbof1	basal body orientation factor 1	2.1045	0.00994334	LG19
C. sp "dwarf jumbo"	Combined	Male	bend3	BEN domain containing 3	0.774294	0.0371751	LG19
C. sp "dwarf jumbo"	Combined	Female	btbd7	BTB domain containing 7	-0.510703	0.0464027	LG19
C. sp "dwarf jumbo"	Combined	Male	cyp1c1	cytochrome P450 1C1	1.00532	0.00525607	LG19
C. sp "dwarf jumbo"	Combined	Male	degs2	delta 4-desaturase, sphingolipid 2	0.95602	0.00793594	LG19
C. sp "dwarf jumbo"	Combined	Male	dio3_1	iodothyronine deiodinase 3	0.854182	0.0387936	LG19
C. sp "dwarf jumbo"	Combined	Male	dync1h1	dynein cytoplasmic 1 heavy chain 1	0.301656	0.0113803	LG19
C. sp "dwarf jumbo"	Combined	Female	eapp	E2F associated phosphoprotein	-0.433812	0.0493444	LG19
C. sp "dwarf jumbo"	Combined	Female	ebi3	Epstein-Barr virus induced 3	-1.18143	0.0301407	LG19
C. sp "dwarf jumbo"	Combined	Male	eif2ak3	eukaryotic translation initiation factor 2 alpha kinase 3	0.554198	0.0370431	LG19
C. sp "dwarf jumbo"	Combined	Female	eif2ak4	eukaryotic translation initiation factor 2 alpha kinase 4	-0.448012	0.00478066	LG19
C. sp "dwarf jumbo"	Combined	Male	erg28	ergosterol biosynthesis 28 homolog	1.03521	0.0171975	LG19
C. sp "dwarf jumbo"	Combined	Female	erich1	glutamate rich 1	-0.608327	0.0148271	LG19
C. sp "dwarf jumbo"	Combined	Male	exd1	exonuclease 3'-5' domain containing 1	1.40378	0.00636827	LG19
C. sp "dwarf jumbo"	Combined	Male	fam167b	family with sequence similarity 167 member B	0.758717	0.020907	LG19
C. sp "dwarf jumbo"	Combined	Male	g2e3	G2/M-phase specific E3 ubiquitin protein ligase	0.749794	0.0386389	LG19
C. sp "dwarf jumbo"	Combined	Male	gng7	G protein subunit gamma 7	0.721466	0.0161172	LG19
C. sp "dwarf jumbo"	Combined	Female	hspa4l	heat shock protein family A (Hsp70) member 4 like	-0.878617	0.012983	LG19
C. sp "dwarf jumbo"	Combined	Male	jdp2	Jun dimerization protein 2	0.684146	0.0428052	LG19
C. sp "dwarf jumbo"	Combined	Female	kiaa0391	KIAA0391 ortholog	-0.789564	0.0454561	LG19
C. sp "dwarf jumbo"	Combined	Male	klc1	kinesin light chain 1	0.316002	0.0494644	LG19
C. sp "dwarf jumbo"	Combined	Female	LOC100689951	dihydrolipoyllysine-residue succinyltransferase component of 2-oxoglutarate dehydrogenase complex, mitochondrial	-0.455027	0.0102827	LG19
C. sp "dwarf jumbo"	Combined	Female	LOC100690400	isoamyl acetate hydrolyzing esterase 1 (putative)	-1.10103	0.0482484	LG19
C. sp "dwarf jumbo"	Combined	Female	LOC100690744	nanos homolog 1	-0.749635	0.0436537	LG19
C. sp "dwarf jumbo"	Combined	Male	LOC100691897	tubulin beta-4B chain	0.724806	0.0422278	LG19
C. sp "dwarf jumbo"	Combined	Male	LOC100692083	complement factor D	1.33366	0.000154167	LG19
C. sp "dwarf jumbo"	Combined	Male	LOC100692607	phospholipase B1, membrane-associated	1.87282	0.0189446	LG19
C. sp "dwarf jumbo"	Combined	Female	LOC100695290	cysteine-rich protein 2	-0.524636	0.0224475	LG19
C. sp "dwarf jumbo"	Combined	Male	LOC100698875	transcription factor IIIB 90 kDa subunit	0.670344	0.0424366	LG19
C. sp "dwarf jumbo"	Combined	Male	LOC100699107	neutral alpha-glucosidase C	1.32704	0.0215881	LG19
C. sp "dwarf jumbo"	Combined	Male	LOC100699913	potassium channel subfamily K member 3	1.66585	0.0482492	LG19
C. sp "dwarf jumbo"	Combined	Male	LOC100701628	spectrin beta chain, erythrocytic	1.32478	1.75583e-06	LG19
C. sp "dwarf jumbo"	Combined	Female	LOC100702236	uncharacterized LOC100702236	-2.71434	0.00121983	LG19
C. sp "dwarf jumbo"	Combined	Male	LOC100702708	microtubule-associated protein 1S	0.694193	0.0109415	LG19
C. sp "dwarf jumbo"	Combined	Female	LOC100702922	protein-L-isoaspartate(D-aspartate) O-methyltransferase	-0.70381	0.048711	LG19
C. sp "dwarf jumbo"	Combined	Female	LOC100703251	interleukin-31 receptor subunit alpha	-0.706178	0.0493444	LG19
C. sp "dwarf jumbo"	Combined	Female	LOC100703423	trifunctional enzyme subunit alpha, mitochondrial	-0.392332	0.0236469	LG19
C. sp "dwarf jumbo"	Combined	Female	LOC100703968	atypical kinase COQ8A, mitochondrial	-0.604547	0.0322222	LG19
C. sp "dwarf jumbo"	Combined	Male	LOC100705841	sex comb on midleg-like protein 4	1.24738	0.0430127	LG19
C. sp "dwarf jumbo"	Combined	Male	LOC100706232	CD209 antigen	1.39633	0.0436708	LG19
C. sp "dwarf jumbo"	Combined	Male	LOC100706411	mitochondrial peptide methionine sulfoxide reductase	1.28672	0.0321148	LG19
C. sp "dwarf jumbo"	Combined	Male	LOC100706545	glia maturation factor beta	0.825632	0.0229087	LG19
C. sp "dwarf jumbo"	Combined	Male	LOC100708878	zinc finger BED domain-containing protein 1	1.18602	0.0376116	LG19
C. sp "dwarf jumbo"	Combined	Female	LOC100708924	steroid hormone receptor ERR2	-1.0399	0.042422	LG19
C. sp "dwarf jumbo"	Combined	Male	LOC100710483	phospholipase DDHD1	0.565803	0.00467281	LG19
C. sp "dwarf jumbo"	Combined	Female	LOC100710770	KH domain-containing, RNA-binding, signal transduction-associated protein 1	-0.22029	0.0138686	LG19
C. sp "dwarf jumbo"	Combined	Female	LOC102075671	pleckstrin homology domain-containing family G member 3	-0.746294	0.0387406	LG19
C. sp "dwarf jumbo"	Combined	Female	LOC102078694	vacuolar protein 8	-1.9775	0.0138926	LG19
C. sp "dwarf jumbo"	Combined	Male	LOC102078875	ensconsin	1.93837	0.0169508	LG19
C. sp "dwarf jumbo"	Combined	Male	LOC102082553	uncharacterized LOC102082553	1.34741	0.0125501	LG19
C. sp "dwarf jumbo"	Combined	Male	LOC109195787	uncharacterized LOC109195787	2.56161	8.63949e-05	LG19
C. sp "dwarf jumbo"	Combined	Female	LOC112843100	uncharacterized LOC112843100	-1.30649	0.0176372	LG19
C. sp "dwarf jumbo"	Combined	Female	LOC112843134	uncharacterized LOC112843134	-3.06799	0.0313629	LG19
C. sp "dwarf jumbo"	Combined	Male	loxl3	lysyl oxidase like 3	0.619767	0.0350605	LG19
C. sp "dwarf jumbo"	Combined	Male	msh4	mutS homolog 4	2.60969	0.000836399	LG19
C. sp "dwarf jumbo"	Combined	Female	nrde2	NRDE-2, necessary for RNA interference, domain containing	-0.629057	9.41102e-07	LG19
C. sp "dwarf jumbo"	Combined	Female	orc3	origin recognition complex subunit 3	-1.27751	0.000600761	LG19
C. sp "dwarf jumbo"	Combined	Female	otub2	OTU deubiquitinase, ubiquitin aldehyde binding 2	-1.80808	0.0111539	LG19
C. sp "dwarf jumbo"	Combined	Female	pabpc4	poly(A) binding protein cytoplasmic 4	-0.713451	0.01239	LG19
C. sp "dwarf jumbo"	Combined	Female	pkdcc	protein kinase domain containing, cytoplasmic	-0.754914	0.0275536	LG19
C. sp "dwarf jumbo"	Combined	Female	plpp2	phospholipid phosphatase 2	-0.44537	0.0347901	LG19
C. sp "dwarf jumbo"	Combined	Female	prkch	protein kinase C eta	-0.817616	0.0284671	LG19
C. sp "dwarf jumbo"	Combined	Female	rcor1	REST corepressor 1	-0.532526	0.00450225	LG19
C. sp "dwarf jumbo"	Combined	Female	snapc1	small nuclear RNA activating complex polypeptide 1	-0.646863	0.046337	LG19
C. sp "dwarf jumbo"	Combined	Male	sntg2	syntrophin gamma 2	2.12245	0.00357942	LG19
C. sp "dwarf jumbo"	Combined	Male	sobp	sine oculis binding protein homolog	1.18397	0.0392082	LG19
C. sp "dwarf jumbo"	Combined	Male	strn3	striatin 3	0.201895	0.011128	LG19
C. sp "dwarf jumbo"	Combined	Female	stxbp6	syntaxin binding protein 6	-0.315845	0.046337	LG19
C. sp "dwarf jumbo"	Combined	Male	tdrd9	tudor domain containing 9	1.42017	0.0138926	LG19
C. sp "dwarf jumbo"	Combined	Female	tmem206	transmembrane protein 206	-1.01996	0.0191766	LG19
C. sp "dwarf jumbo"	Combined	Male	tpgs1	tubulin polyglutamylase complex subunit 1	1.61746	0.00270701	LG19
C. sp "dwarf jumbo"	Combined	Male	vps29	VPS29, retromer complex component	0.45261	0.0480753	LG19
C. sp "dwarf jumbo"	Combined	Female	yju2	YJU2 splicing factor homolog	-0.490006	0.0414345	LG19
C. sp "dwarf jumbo"	Combined	Male	zc2hc1c	zinc finger C2HC-type containing 1C	2.48969	0.0145941	LG19
C. sp "dwarf jumbo"	Combined	Female	zfyve19	zinc finger FYVE-type containing 19	-0.456699	0.0284671	LG19
C. sp "dwarf jumbo"	Combined	Female	atp9a	ATPase phospholipid transporting 9A (putative)	-0.197986	0.0395849	LG20
C. sp "dwarf jumbo"	Combined	Male	cfap126	cilia and flagella associated protein 126	1.97852	0.046337	LG20
C. sp "dwarf jumbo"	Combined	Male	cfap74	cilia and flagella associated protein 74	2.53901	0.0326243	LG20
C. sp "dwarf jumbo"	Combined	Female	dcaf1	DDB1 and CUL4 associated factor 1	-0.731073	0.0358343	LG20
C. sp "dwarf jumbo"	Combined	Female	dclre1b	DNA cross-link repair 1B	-0.796194	0.0431739	LG20
C. sp "dwarf jumbo"	Combined	Female	dffb	DNA fragmentation factor subunit beta	-1.04532	0.00629759	LG20
C. sp "dwarf jumbo"	Combined	Male	dnah12	dynein axonemal heavy chain 12	1.9183	0.0322496	LG20
C. sp "dwarf jumbo"	Combined	Male	faim2	Fas apoptotic inhibitory molecule 2	0.706844	0.00881315	LG20
C. sp "dwarf jumbo"	Combined	Male	fignl2	fidgetin like 2	1.26439	0.010676	LG20
C. sp "dwarf jumbo"	Combined	Male	fmnl3	formin like 3	0.826285	0.0332968	LG20
C. sp "dwarf jumbo"	Combined	Female	gpkow	G-patch domain and KOW motifs	-0.496253	0.0286796	LG20
C. sp "dwarf jumbo"	Combined	Male	gpr160	G protein-coupled receptor 160	0.818072	0.0219949	LG20
C. sp "dwarf jumbo"	Combined	Female	grasp	general receptor for phosphoinositides 1 associated scaffold protein	-0.739097	0.0317707	LG20
C. sp "dwarf jumbo"	Combined	Male	gss	glutathione synthetase	0.83403	0.0375006	LG20
C. sp "dwarf jumbo"	Combined	Female	hnrnpa1	heterogeneous nuclear ribonucleoprotein A1	-0.449964	0.0322496	LG20
C. sp "dwarf jumbo"	Combined	Female	il17rb	interleukin 17 receptor B	-1.01857	0.0213093	LG20
C. sp "dwarf jumbo"	Combined	Female	lg20h6orf226	linkage group 20 C6orf226 homolog	-1.46078	0.012374	LG20
C. sp "dwarf jumbo"	Combined	Male	LOC100691058	tumor protein D54	1.69464	0.00875403	LG20
C. sp "dwarf jumbo"	Combined	Male	LOC100691780	tubulin alpha-1B chain	0.498927	0.0477952	LG20
C. sp "dwarf jumbo"	Combined	Male	LOC100692268	coatomer subunit zeta-1	0.439721	0.0375253	LG20
C. sp "dwarf jumbo"	Combined	Female	LOC100692715	potassium voltage-gated channel subfamily A member 10	-1.47959	0.00439961	LG20
C. sp "dwarf jumbo"	Combined	Female	LOC100692795	putative oxidoreductase YteT	-0.770911	0.0263626	LG20
C. sp "dwarf jumbo"	Combined	Male	LOC100692950	peptidyl-prolyl cis-trans isomerase FKBP1A	1.03039	0.00930417	LG20
C. sp "dwarf jumbo"	Combined	Female	LOC100694572	myelin transcription factor 1	-1.05823	0.0228843	LG20
C. sp "dwarf jumbo"	Combined	Female	LOC100694953	troponin T, cardiac muscle	-1.27977	0.00636827	LG20
C. sp "dwarf jumbo"	Combined	Female	LOC100695265	tubulin alpha-8 chain	-1.55075	0.0221263	LG20
C. sp "dwarf jumbo"	Combined	Male	LOC100695916	chymotrypsin-like elastase family member 2A	2.02843	0.0117158	LG20
C. sp "dwarf jumbo"	Combined	Male	LOC100695931	ERC protein 2	1.33431	0.0191785	LG20
C. sp "dwarf jumbo"	Combined	Male	LOC100696175	chymotrypsin-like elastase family member 2A	1.86326	0.0275536	LG20
C. sp "dwarf jumbo"	Combined	Female	LOC100696176	dihydroxyacetone phosphate acyltransferase	-0.978073	0.0171708	LG20
C. sp "dwarf jumbo"	Combined	Female	LOC100696323	uncharacterized LOC100696323	-0.655388	0.0225173	LG20
C. sp "dwarf jumbo"	Combined	Male	LOC100698382	DNA topoisomerase 1	1.10151	0.0457865	LG20
C. sp "dwarf jumbo"	Combined	Male	LOC100698455	double-strand-break repair protein rad21 homolog	1.55554	0.00100314	LG20
C. sp "dwarf jumbo"	Combined	Male	LOC100698815	glutathione hydrolase 7	0.9771	0.00422412	LG20
C. sp "dwarf jumbo"	Combined	Male	LOC100701248	calcium/calmodulin-dependent protein kinase type 1D	0.911643	0.0276882	LG20
C. sp "dwarf jumbo"	Combined	Male	LOC100701429	IQ motif and SEC7 domain-containing protein 1	1.17445	0.00144551	LG20
C. sp "dwarf jumbo"	Combined	Male	LOC100701547	synaptonemal complex protein 2	2.52249	0.0494644	LG20
C. sp "dwarf jumbo"	Combined	Male	LOC100702243	tubulin alpha-1C chain	0.608993	0.046337	LG20
C. sp "dwarf jumbo"	Combined	Female	LOC100702312	DNA repair protein RAD51 homolog 3	-0.948713	0.0486645	LG20
C. sp "dwarf jumbo"	Combined	Male	LOC100702507	collagen alpha-1(II) chain	1.37506	0.0311343	LG20
C. sp "dwarf jumbo"	Combined	Male	LOC100702817	keratin, type II cytoskeletal 8	0.931802	0.00701508	LG20
C. sp "dwarf jumbo"	Combined	Male	LOC100703932	selenide, water dikinase 1	0.702534	0.000960716	LG20
C. sp "dwarf jumbo"	Combined	Male	LOC100704789	plexin A3	0.681656	0.0366528	LG20
C. sp "dwarf jumbo"	Combined	Female	LOC100705060	tyrosine-protein phosphatase non-receptor type 18	-1.2977	0.0428006	LG20
C. sp "dwarf jumbo"	Combined	Male	LOC100705189	peptidyl-prolyl cis-trans isomerase FKBP1A	0.600794	0.030461	LG20
C. sp "dwarf jumbo"	Combined	Female	LOC100705425	beta-1,4 N-acetylgalactosaminyltransferase 1	-0.864556	0.0301407	LG20
C. sp "dwarf jumbo"	Combined	Male	LOC100705676	helicase ARIP4	0.975204	0.0486579	LG20
C. sp "dwarf jumbo"	Combined	Male	LOC100705687	voltage-dependent L-type calcium channel subunit beta-4	1.25297	0.0363552	LG20
C. sp "dwarf jumbo"	Combined	Male	LOC100705949	rho guanine nucleotide exchange factor 25	1.03627	0.038882	LG20
C. sp "dwarf jumbo"	Combined	Male	LOC100706350	homeodomain-interacting protein kinase 1	0.411541	0.0211276	LG20
C. sp "dwarf jumbo"	Combined	Male	LOC100707183	prosaposin receptor GPR37L1	1.07279	0.0345156	LG20
C. sp "dwarf jumbo"	Combined	Female	LOC100707247	trafficking protein particle complex subunit 6B	-0.299946	0.0453874	LG20
C. sp "dwarf jumbo"	Combined	Female	LOC100707317	collagen alpha-1(XX) chain	-0.688349	0.0424854	LG20
C. sp "dwarf jumbo"	Combined	Male	LOC100707656	nudix hydrolase 20, chloroplastic	1.90081	0.0147918	LG20
C. sp "dwarf jumbo"	Combined	Male	LOC100708121	brefeldin A-inhibited guanine nucleotide-exchange protein 2	0.283133	0.049859	LG20
C. sp "dwarf jumbo"	Combined	Male	LOC100708807	myosin light polypeptide 6	0.364335	0.0319982	LG20
C. sp "dwarf jumbo"	Combined	Female	LOC100708900	sentrin-specific protease 1	-0.461671	0.00114451	LG20
C. sp "dwarf jumbo"	Combined	Female	LOC100709275	regulator of telomere elongation helicase 1	-0.523579	0.00510629	LG20
C. sp "dwarf jumbo"	Combined	Male	LOC100709395	rab GDP dissociation inhibitor alpha	1.02419	0.00235902	LG20
C. sp "dwarf jumbo"	Combined	Female	LOC100709574	membrane-associated guanylate kinase, WW and PDZ domain-containing protein 3	-0.371404	0.00904214	LG20
C. sp "dwarf jumbo"	Combined	Female	LOC100710995	ORM1-like protein 2	-0.592375	0.0227682	LG20
C. sp "dwarf jumbo"	Combined	Male	LOC100711208	proliferation-associated protein 2G4	0.294217	0.00636827	LG20
C. sp "dwarf jumbo"	Combined	Male	LOC100712258	N-fatty-acyl-amino acid synthase/hydrolase PM20D1.2	1.19602	0.0297943	LG20
C. sp "dwarf jumbo"	Combined	Male	LOC102075549	uncharacterized LOC102075549	1.95049	0.0313629	LG20
C. sp "dwarf jumbo"	Combined	Female	LOC102077544	ataxin-7-like protein 2	-0.935374	0.0445715	LG20
C. sp "dwarf jumbo"	Combined	Male	LOC102080498	uncharacterized LOC102080498	0.760399	0.0227682	LG20
C. sp "dwarf jumbo"	Combined	Female	LOC102081453	scavenger receptor cysteine-rich type 1 protein M130	-1.49319	0.0347901	LG20
C. sp "dwarf jumbo"	Combined	Female	LOC102082472	polynucleotide 5'-hydroxyl-kinase NOL9	-0.577276	0.0351375	LG20
C. sp "dwarf jumbo"	Combined	Female	LOC109194322	scavenger receptor cysteine-rich type 1 protein M130	-1.57409	0.0174181	LG20
C. sp "dwarf jumbo"	Combined	Female	LOC109196116	scavenger receptor cysteine-rich type 1 protein M130-like	-1.62488	0.0138431	LG20
C. sp "dwarf jumbo"	Combined	Male	LOC112843348	uncharacterized LOC112843348	2.51594	0.0312936	LG20
C. sp "dwarf jumbo"	Combined	Male	lzic	leucine zipper and CTNNBIP1 domain containing	0.608363	0.0428006	LG20
C. sp "dwarf jumbo"	Combined	Male	mapre1	microtubule associated protein RP/EB family member 1	0.479016	0.0328788	LG20
C. sp "dwarf jumbo"	Combined	Female	mfn2	mitofusin 2	-0.534439	0.00121983	LG20
C. sp "dwarf jumbo"	Combined	Female	naa10	N(alpha)-acetyltransferase 10, NatA catalytic subunit	-0.693584	0.00034249	LG20
C. sp "dwarf jumbo"	Combined	Female	nfya	nuclear transcription factor Y subunit alpha	-0.408609	0.00636827	LG20
C. sp "dwarf jumbo"	Combined	Female	noc2l	NOC2 like nucleolar associated transcriptional repressor	-0.342245	0.0329552	LG20
C. sp "dwarf jumbo"	Combined	Female	nsun5	NOP2/Sun RNA methyltransferase family member 5	-0.576822	0.0312116	LG20
C. sp "dwarf jumbo"	Combined	Female	oard1	O-acyl-ADP-ribose deacylase 1	-0.84574	0.0152229	LG20
C. sp "dwarf jumbo"	Combined	Female	pkig	cAMP-dependent protein kinase inhibitor gamma	-0.495138	0.0329552	LG20
C. sp "dwarf jumbo"	Combined	Female	plekhg5	pleckstrin homology and RhoGEF domain containing G5	-0.466265	0.00670583	LG20
C. sp "dwarf jumbo"	Combined	Female	plekhm2	pleckstrin homology and RUN domain containing M2	-0.40026	0.0112755	LG20
C. sp "dwarf jumbo"	Combined	Female	pym1	PYM homolog 1, exon junction complex associated factor	-0.628513	0.0121588	LG20
C. sp "dwarf jumbo"	Combined	Male	slc13a3	solute carrier family 13 member 3	2.00617	0.0176363	LG20
C. sp "dwarf jumbo"	Combined	Female	srpk1	SRSF protein kinase 1	-0.310236	0.0430127	LG20
C. sp "dwarf jumbo"	Combined	Male	tmem115	transmembrane protein 115	0.478134	0.015249	LG20
C. sp "dwarf jumbo"	Combined	Female	trim33	tripartite motif containing 33	-0.480576	0.00291979	LG20
C. sp "dwarf jumbo"	Combined	Male	ttpal	alpha tocopherol transfer protein like	0.467346	0.0475422	LG20
C. sp "dwarf jumbo"	Combined	Male	uba1	ubiquitin like modifier activating enzyme 1	0.322793	0.00313076	LG20
C. sp "dwarf jumbo"	Combined	Male	ubxn10	UBX domain protein 10	2.75322	0.02472	LG20
C. sp "dwarf jumbo"	Combined	Male	vwa5b1	von Willebrand factor A domain containing 5B1	1.36953	0.0197904	LG20
C. sp "dwarf jumbo"	Combined	Female	zbtb48	zinc finger and BTB domain containing 48	-0.804503	0.0259204	LG20
C. sp "dwarf jumbo"	Combined	Male	zmynd12	zinc finger MYND-type containing 12	2.53156	0.0195056	LG20
C. sp "dwarf jumbo"	Combined	Male	ahdc1	AT-hook DNA binding motif containing 1	1.54165	0.00210287	LG22
C. sp "dwarf jumbo"	Combined	Male	clic1	chloride intracellular channel 1	0.384325	0.0268015	LG22
C. sp "dwarf jumbo"	Combined	Female	cndp2	CNDP dipeptidase 2 (metallopeptidase M20 family)	-0.80261	0.0358343	LG22
C. sp "dwarf jumbo"	Combined	Male	col16a1	collagen type XVI alpha 1 chain	0.722498	0.01923	LG22
C. sp "dwarf jumbo"	Combined	Male	col1a2	collagen type I alpha 2 chain	0.967316	3.93643e-06	LG22
C. sp "dwarf jumbo"	Combined	Male	col22a1	collagen type XXII alpha 1 chain	0.878129	0.0227682	LG22
C. sp "dwarf jumbo"	Combined	Male	crtap	cartilage associated protein	1.02469	0.0228695	LG22
C. sp "dwarf jumbo"	Combined	Male	eppk1	epiplakin 1	0.965008	0.0151019	LG22
C. sp "dwarf jumbo"	Combined	Female	fam92a	family with sequence similarity 92 member A	-0.476197	0.0369421	LG22
C. sp "dwarf jumbo"	Combined	Female	gabpb2	GA binding protein transcription factor subunit beta 2	-0.392213	0.0434067	LG22
C. sp "dwarf jumbo"	Combined	Female	igf2bp3	insulin like growth factor 2 mRNA binding protein 3	-1.55045	0.00437483	LG22
C. sp "dwarf jumbo"	Combined	Female	kdm1b	lysine demethylase 1B	-0.470411	0.0264822	LG22
C. sp "dwarf jumbo"	Combined	Male	lg22h6orf62	linkage group 22 C6orf62 homolog	0.290908	0.0483834	LG22
C. sp "dwarf jumbo"	Combined	Male	LOC100689761	glutathione S-transferase A	0.830644	0.0199507	LG22
C. sp "dwarf jumbo"	Combined	Female	LOC100691083	diacylglycerol O-acyltransferase 1	-0.846377	0.0486808	LG22
C. sp "dwarf jumbo"	Combined	Male	LOC100691206	brevican core protein	1.53442	0.000703421	LG22
C. sp "dwarf jumbo"	Combined	Male	LOC100691637	sodium/hydrogen exchanger 3	1.75907	0.00466693	LG22
C. sp "dwarf jumbo"	Combined	Male	LOC100692790	transcription factor SOX-4	0.423144	0.0371057	LG22
C. sp "dwarf jumbo"	Combined	Male	LOC100692884	rap guanine nucleotide exchange factor 5	0.824682	0.0219949	LG22
C. sp "dwarf jumbo"	Combined	Male	LOC100693478	granulins	1.85298	0.0385566	LG22
C. sp "dwarf jumbo"	Combined	Female	LOC100693961	SWI/SNF complex subunit SMARCC1	-0.364261	0.0164665	LG22
C. sp "dwarf jumbo"	Combined	Male	LOC100695721	glutathione S-transferase A	1.93226	0.0218649	LG22
C. sp "dwarf jumbo"	Combined	Female	LOC100695766	secretory carrier-associated membrane protein 3	-0.34693	0.0488922	LG22
C. sp "dwarf jumbo"	Combined	Male	LOC100696005	protein PRRC2A	0.417815	0.0409867	LG22
C. sp "dwarf jumbo"	Combined	Female	LOC100697091	cytochrome c oxidase subunit 6B1	-1.15331	0.0194719	LG22
C. sp "dwarf jumbo"	Combined	Male	LOC100697412	proto-oncogene tyrosine-protein kinase Yrk	0.679169	0.0413204	LG22
C. sp "dwarf jumbo"	Combined	Male	LOC100697593	palmitoyltransferase ZDHHC18	0.860527	0.0031078	LG22
C. sp "dwarf jumbo"	Combined	Male	LOC100698426	zinc transporter Slc39a7	0.623682	0.0104325	LG22
C. sp "dwarf jumbo"	Combined	Male	LOC100699378	peptidyl-prolyl cis-trans isomerase FKBP9	0.778922	0.0205088	LG22
C. sp "dwarf jumbo"	Combined	Female	LOC100701085	poly [ADP-ribose] polymerase 10	-0.302892	0.0115205	LG22
C. sp "dwarf jumbo"	Combined	Male	LOC100701791	class I histocompatibility antigen, F10 alpha chain	2.33427	0.0291498	LG22
C. sp "dwarf jumbo"	Combined	Female	LOC100701858	ubiquitin-conjugating enzyme E2 E1	-0.346013	0.0493444	LG22
C. sp "dwarf jumbo"	Combined	Female	LOC100702127	nuclear receptor subfamily 1 group D member 2	-0.633043	0.0375006	LG22
C. sp "dwarf jumbo"	Combined	Male	LOC100702293	lanosterol 14-alpha demethylase	1.29626	0.00670583	LG22
C. sp "dwarf jumbo"	Combined	Male	LOC100702327	class I histocompatibility antigen, F10 alpha chain	2.16112	0.00264599	LG22
C. sp "dwarf jumbo"	Combined	Female	LOC100702527	protein FAM84B	-1.5113	0.00994334	LG22
C. sp "dwarf jumbo"	Combined	Male	LOC100702663	retinoic acid receptor beta	0.935716	0.0469857	LG22
C. sp "dwarf jumbo"	Combined	Female	LOC100702946	SOSS complex subunit C	-0.607975	0.0379289	LG22
C. sp "dwarf jumbo"	Combined	Male	LOC100704203	collagen alpha-2(XI) chain	1.33802	0.00031601	LG22
C. sp "dwarf jumbo"	Combined	Female	LOC100704287	semaphorin-4A	-0.895162	0.00144551	LG22
C. sp "dwarf jumbo"	Combined	Male	LOC100704415	receptor-transporting protein 4	1.87416	0.0386099	LG22
C. sp "dwarf jumbo"	Combined	Female	LOC100706541	tyrosyl-DNA phosphodiesterase 2	-1.27505	0.0464815	LG22
C. sp "dwarf jumbo"	Combined	Male	LOC100707240	ATPase family AAA domain-containing protein 2	1.79151	0.00380093	LG22
C. sp "dwarf jumbo"	Combined	Female	LOC100708083	hormone-sensitive lipase	-0.500119	0.01923	LG22
C. sp "dwarf jumbo"	Combined	Male	LOC100708468	ETS domain-containing transcription factor ERF	0.394958	0.0397027	LG22
C. sp "dwarf jumbo"	Combined	Male	LOC100708738	protein capicua homolog	0.608456	0.0371751	LG22
C. sp "dwarf jumbo"	Combined	Female	LOC100708802	prolyl endopeptidase	-0.802831	0.0354043	LG22
C. sp "dwarf jumbo"	Combined	Female	LOC100709024	1-acylglycerol-3-phosphate O-acyltransferase ABHD5	-1.48651	0.0322222	LG22
C. sp "dwarf jumbo"	Combined	Male	LOC100709266	pre-B-cell leukemia transcription factor-interacting protein 1	0.533909	0.0183765	LG22
C. sp "dwarf jumbo"	Combined	Female	LOC100710447	F-actin-uncapping protein LRRC16A	-0.575165	0.0326511	LG22
C. sp "dwarf jumbo"	Combined	Female	LOC100711353	major histocompatibility complex class I-related gene protein-like	-1.65549	0.000484036	LG22
C. sp "dwarf jumbo"	Combined	Male	LOC100711845	coagulation factor XI	2.69522	0.00250175	LG22
C. sp "dwarf jumbo"	Combined	Male	LOC100712382	coagulation factor XI	1.17077	0.0171708	LG22
C. sp "dwarf jumbo"	Combined	Male	LOC102075633	glutathione S-transferase A	1.84996	0.0292677	LG22
C. sp "dwarf jumbo"	Combined	Male	LOC102076600	uncharacterized LOC102076600	1.35394	0.0350605	LG22
C. sp "dwarf jumbo"	Combined	Male	LOC102077212	uncharacterized LOC102077212	0.894725	0.0255681	LG22
C. sp "dwarf jumbo"	Combined	Female	LOC102078090	XK-related protein 8	-1.29488	0.0102878	LG22
C. sp "dwarf jumbo"	Combined	Male	LOC102078532	uncharacterized LOC102078532	2.33614	0.00249071	LG22
C. sp "dwarf jumbo"	Combined	Male	LOC102080592	methyltransferase-like protein 24	0.979495	0.00061637	LG22
C. sp "dwarf jumbo"	Combined	Male	LOC102081918	uncharacterized LOC102081918	0.796629	0.0443418	LG22
C. sp "dwarf jumbo"	Combined	Female	LOC102082923	uncharacterized LOC102082923	-2.16341	0.0153828	LG22
C. sp "dwarf jumbo"	Combined	Male	LOC106097655	protein C2-DOMAIN ABA-RELATED 3	2.14393	0.0358196	LG22
C. sp "dwarf jumbo"	Combined	Female	LOC109196322	cytosolic non-specific dipeptidase-like	-1.01955	0.0204811	LG22
C. sp "dwarf jumbo"	Combined	Female	LOC109196637	cytosolic non-specific dipeptidase	-1.6514	0.00538294	LG22
C. sp "dwarf jumbo"	Combined	Female	LOC109196638	NA	-1.11479	0.0157379	LG22
C. sp "dwarf jumbo"	Combined	Male	LOC109200123	class I histocompatibility antigen, F10 alpha chain	1.62894	0.0071722	LG22
C. sp "dwarf jumbo"	Combined	Male	LOC112843661	small nucleolar RNA SNORA18	1.07775	0.0290292	LG22
C. sp "dwarf jumbo"	Combined	Male	lypla2	lysophospholipase II	0.585772	0.0116075	LG22
C. sp "dwarf jumbo"	Combined	Female	mrpl9	mitochondrial ribosomal protein L9	-0.800464	0.0224198	LG22
C. sp "dwarf jumbo"	Combined	Female	msto1	misato 1, mitochondrial distribution and morphology regulator	-0.362453	0.0218041	LG22
C. sp "dwarf jumbo"	Combined	Female	nelfe	negative elongation factor complex member E	-0.569032	0.0218649	LG22
C. sp "dwarf jumbo"	Combined	Female	ngly1	N-glycanase 1	-0.534918	0.0111311	LG22
C. sp "dwarf jumbo"	Combined	Female	olah	oleoyl-ACP hydrolase	-0.768006	0.0403247	LG22
C. sp "dwarf jumbo"	Combined	Female	pex1	peroxisomal biogenesis factor 1	-0.647333	0.00860579	LG22
C. sp "dwarf jumbo"	Combined	Female	pithd1	PITH domain containing 1	-0.772176	0.00875403	LG22
C. sp "dwarf jumbo"	Combined	Male	psmb4	proteasome subunit beta 4	0.430423	0.0491551	LG22
C. sp "dwarf jumbo"	Combined	Female	psmg2	proteasome assembly chaperone 2	-0.614812	0.0457231	LG22
C. sp "dwarf jumbo"	Combined	Female	rbm48	RNA binding motif protein 48	-1.44943	0.0011321	LG22
C. sp "dwarf jumbo"	Combined	Male	s100a14	S100 calcium binding protein A14	0.577276	0.0184125	LG22
C. sp "dwarf jumbo"	Combined	Male	slc25a13	solute carrier family 25 member 13	1.48805	0.042849	LG22
C. sp "dwarf jumbo"	Combined	Male	snx13	sorting nexin 13	0.389521	0.039191	LG22
C. sp "dwarf jumbo"	Combined	Female	tatdn1	TatD DNase domain containing 1	-0.699897	0.00478066	LG22
C. sp "dwarf jumbo"	Combined	Female	tmem65	transmembrane protein 65	-0.432767	0.0156465	LG22
C. sp "dwarf jumbo"	Combined	Male	tpd52	tumor protein D52	0.439487	0.0171975	LG22
C. sp "dwarf jumbo"	Combined	Female	twistnb	TWIST neighbor	-0.779148	0.0329038	LG22
C. sp "dwarf jumbo"	Combined	Female	vars2	valyl-tRNA synthetase 2, mitochondrial	-0.345074	0.0278308	LG22
C. sp "dwarf jumbo"	Combined	Male	wisp1	WNT1 inducible signaling pathway protein 1	0.874325	0.035482	LG22
C. sp "dwarf jumbo"	Combined	Female	aasdh	aminoadipate-semialdehyde dehydrogenase	-0.823106	0.0125501	LG23
C. sp "dwarf jumbo"	Combined	Female	acot11	acyl-CoA thioesterase 11	-1.09471	1.44806e-05	LG23
C. sp "dwarf jumbo"	Combined	Female	als2	ALS2, alsin Rho guanine nucleotide exchange factor	-0.438842	0.0277883	LG23
C. sp "dwarf jumbo"	Combined	Male	amh	anti-Mullerian hormone	1.85223	0.0102878	LG23
C. sp "dwarf jumbo"	Combined	Female	ap3d1	adaptor related protein complex 3 subunit delta 1	-0.262408	0.0401495	LG23
C. sp "dwarf jumbo"	Combined	Male	arl6ip6	ADP ribosylation factor like GTPase 6 interacting protein 6	0.6104	0.0371105	LG23
C. sp "dwarf jumbo"	Combined	Female	bsg	basigin (Ok blood group)	-0.322261	0.0453577	LG23
C. sp "dwarf jumbo"	Combined	Female	cpt2	carnitine palmitoyltransferase 2	-0.357505	0.0205289	LG23
C. sp "dwarf jumbo"	Combined	Male	dhcr24	24-dehydrocholesterol reductase	1.25898	0.00281368	LG23
C. sp "dwarf jumbo"	Combined	Female	ephx2	epoxide hydrolase 2	-0.971303	0.0178808	LG23
C. sp "dwarf jumbo"	Combined	Female	gckr	glucokinase regulator	-0.550012	0.046337	LG23
C. sp "dwarf jumbo"	Combined	Male	gpr180	G protein-coupled receptor 180	1.06825	0.0360425	LG23
C. sp "dwarf jumbo"	Combined	Female	grin3b	glutamate ionotropic receptor NMDA type subunit 3B	-0.960216	0.00784969	LG23
C. sp "dwarf jumbo"	Combined	Female	haus5	HAUS augmin like complex subunit 5	-1.13245	0.0477952	LG23
C. sp "dwarf jumbo"	Combined	Female	haus8	HAUS augmin like complex subunit 8	-1.42855	0.0216499	LG23
C. sp "dwarf jumbo"	Combined	Female	hmg20b	high mobility group 20B	-0.431876	0.048575	LG23
C. sp "dwarf jumbo"	Combined	Female	lipt1	lipoyltransferase 1	-0.656841	0.0299808	LG23
C. sp "dwarf jumbo"	Combined	Male	LOC100690062	CLIP-associating protein 1-A	0.454289	0.0494899	LG23
C. sp "dwarf jumbo"	Combined	Male	LOC100691786	bile salt export pump	0.846525	0.0326511	LG23
C. sp "dwarf jumbo"	Combined	Male	LOC100693076	filamin A-interacting protein 1-like	1.04857	0.0417574	LG23
C. sp "dwarf jumbo"	Combined	Male	LOC100693228	interleukin-1 receptor accessory protein-like 1	0.889352	0.0396379	LG23
C. sp "dwarf jumbo"	Combined	Male	LOC100693347	collagen alpha-1(VIII) chain	0.611628	0.0428006	LG23
C. sp "dwarf jumbo"	Combined	Male	LOC100693369	FRAS1-related extracellular matrix protein 1	0.849776	0.0487831	LG23
C. sp "dwarf jumbo"	Combined	Male	LOC100693604	gelsolin	0.769106	0.028769	LG23
C. sp "dwarf jumbo"	Combined	Female	LOC100695628	neurocan core protein	-1.54928	0.0049194	LG23
C. sp "dwarf jumbo"	Combined	Male	LOC100695631	transmembrane protein 45A	1.0829	0.0381408	LG23
C. sp "dwarf jumbo"	Combined	Female	LOC100696261	ubiquitin-protein ligase E3A	-0.387282	0.0462743	LG23
C. sp "dwarf jumbo"	Combined	Female	LOC100696688	tight junction protein ZO-3	-0.83482	0.0305613	LG23
C. sp "dwarf jumbo"	Combined	Male	LOC100697229	ATP-binding cassette sub-family B member 6, mitochondrial	0.877625	0.035482	LG23
C. sp "dwarf jumbo"	Combined	Female	LOC100697486	signal-transducing adaptor protein 2	-1.39119	0.0495086	LG23
C. sp "dwarf jumbo"	Combined	Male	LOC100697855	guanine nucleotide-binding protein subunit alpha-11	1.31592	0.0195993	LG23
C. sp "dwarf jumbo"	Combined	Female	LOC100698925	xin actin-binding repeat-containing protein 2	-0.744757	0.0396573	LG23
C. sp "dwarf jumbo"	Combined	Male	LOC100698967	glycerol-3-phosphate dehydrogenase 1-like protein	0.803915	0.00622178	LG23
C. sp "dwarf jumbo"	Combined	Female	LOC100701074	multidrug resistance-associated protein 4	-0.762845	0.00904214	LG23
C. sp "dwarf jumbo"	Combined	Male	LOC100701388	zinc finger and BTB domain-containing protein 7A	0.642885	0.0404446	LG23
C. sp "dwarf jumbo"	Combined	Female	LOC100701435	uncharacterized LOC100701435	-1.20047	0.0439912	LG23
C. sp "dwarf jumbo"	Combined	Female	LOC100701797	cytochrome P450 2J2	-1.51016	0.00793594	LG23
C. sp "dwarf jumbo"	Combined	Male	LOC100701849	microtubule-associated protein 2	0.61412	0.0476428	LG23
C. sp "dwarf jumbo"	Combined	Female	LOC100703187	thimet oligopeptidase	-0.572594	0.0358343	LG23
C. sp "dwarf jumbo"	Combined	Female	LOC100703344	myc box-dependent-interacting protein 1	-0.872058	0.0369421	LG23
C. sp "dwarf jumbo"	Combined	Male	LOC100703705	tumor necrosis factor receptor superfamily member 14	0.844343	0.0202917	LG23
C. sp "dwarf jumbo"	Combined	Female	LOC100703931	coagulation factor VII	-1.47175	0.00951449	LG23
C. sp "dwarf jumbo"	Combined	Male	LOC100703951	E3 ubiquitin-protein ligase RNF170	2.25845	0.0111311	LG23
C. sp "dwarf jumbo"	Combined	Male	LOC100703972	tumor necrosis factor receptor superfamily member 14	1.86038	0.00478066	LG23
C. sp "dwarf jumbo"	Combined	Female	LOC100704473	OX-2 membrane glycoprotein	-2.20464	0.0151439	LG23
C. sp "dwarf jumbo"	Combined	Female	LOC100705032	transcription factor BTF3 homolog 4	-0.950408	0.0375253	LG23
C. sp "dwarf jumbo"	Combined	Male	LOC100705797	protein boule-like	1.63555	0.00199932	LG23
C. sp "dwarf jumbo"	Combined	Male	LOC100705828	MOB kinase activator 3C	0.602973	0.0483525	LG23
C. sp "dwarf jumbo"	Combined	Female	LOC100706083	solute carrier family 15 member 1	-2.67611	0.034891	LG23
C. sp "dwarf jumbo"	Combined	Female	LOC100706354	uncharacterized LOC100706354	-0.650185	0.0468856	LG23
C. sp "dwarf jumbo"	Combined	Male	LOC100707060	collagen alpha-2(V) chain	1.62113	0.0171708	LG23
C. sp "dwarf jumbo"	Combined	Female	LOC100708708	basic leucine zipper and W2 domain-containing protein 1-A	-0.545029	0.0303628	LG23
C. sp "dwarf jumbo"	Combined	Female	LOC100709134	SH2 domain-containing adapter protein D	-0.672813	0.00440388	LG23
C. sp "dwarf jumbo"	Combined	Male	LOC100709953	XK-related protein 6	1.78719	0.00881315	LG23
C. sp "dwarf jumbo"	Combined	Female	LOC100711177	transmembrane protein 205	-0.918744	0.0049194	LG23
C. sp "dwarf jumbo"	Combined	Male	LOC100712525	histamine H3 receptor	1.21908	0.0183136	LG23
C. sp "dwarf jumbo"	Combined	Male	LOC102076944	uncharacterized LOC102076944	1.93586	0.0227777	LG23
C. sp "dwarf jumbo"	Combined	Female	LOC102080748	dimethylaniline monooxygenase [N-oxide-forming] 5	-2.04642	0.00960105	LG23
C. sp "dwarf jumbo"	Combined	Female	LOC102080774	laminin subunit alpha-3	-2.30823	0.0226389	LG23
C. sp "dwarf jumbo"	Combined	Male	LOC102081821	uncharacterized LOC102081821	2.11882	0.00983092	LG23
C. sp "dwarf jumbo"	Combined	Female	LOC102082277	sterile alpha motif domain-containing protein 9	-0.51085	0.0372104	LG23
C. sp "dwarf jumbo"	Combined	Male	LOC102082670	tumor necrosis factor receptor superfamily member 5	1.07937	0.00903287	LG23
C. sp "dwarf jumbo"	Combined	Male	LOC102082725	aldehyde dehydrogenase family 9 member A1	1.21483	0.0164665	LG23
C. sp "dwarf jumbo"	Combined	Male	LOC102083212	uncharacterized LOC102083212	2.03628	0.0011321	LG23
C. sp "dwarf jumbo"	Combined	Female	LOC106096475	dimethylaniline monooxygenase [N-oxide-forming] 5	-1.38962	0.00460401	LG23
C. sp "dwarf jumbo"	Combined	Male	LOC106096858	prothrombin	1.11189	0.021085	LG23
C. sp "dwarf jumbo"	Combined	Male	LOC106098158	NLR family CARD domain-containing protein 3	1.68019	0.000554038	LG23
C. sp "dwarf jumbo"	Combined	Male	LOC106098304	uncharacterized LOC106098304	1.39801	0.0374794	LG23
C. sp "dwarf jumbo"	Combined	Male	LOC109197106	uncharacterized LOC109197106	0.902307	0.0216574	LG23
C. sp "dwarf jumbo"	Combined	Male	LOC112843740	NA	2.33317	0.0263498	LG23
C. sp "dwarf jumbo"	Combined	Female	mrpl39	mitochondrial ribosomal protein L39	-0.488795	0.00732143	LG23
C. sp "dwarf jumbo"	Combined	Female	mrpl54	mitochondrial ribosomal protein L54	-0.731166	0.0448497	LG23
C. sp "dwarf jumbo"	Combined	Female	mutyh	mutY DNA glycosylase	-1.80388	0.00712051	LG23
C. sp "dwarf jumbo"	Combined	Female	mysm1	Myb like, SWIRM and MPN domains 1	-0.376477	0.0291498	LG23
C. sp "dwarf jumbo"	Combined	Female	nek1	NIMA related kinase 1	-0.718313	0.00563832	LG23
C. sp "dwarf jumbo"	Combined	Male	oaz1	ornithine decarboxylase antizyme 1	0.424877	0.0236533	LG23
C. sp "dwarf jumbo"	Combined	Female	ociad2	OCIA domain containing 2	-1.41293	0.00588936	LG23
C. sp "dwarf jumbo"	Combined	Male	oma1	OMA1 zinc metallopeptidase	0.562212	0.01923	LG23
C. sp "dwarf jumbo"	Combined	Male	pcsk9	proprotein convertase subtilisin/kexin type 9	1.4849	0.000403874	LG23
C. sp "dwarf jumbo"	Combined	Female	pnpla4	patatin like phospholipase domain containing 4	-0.649577	0.0158203	LG23
C. sp "dwarf jumbo"	Combined	Female	ppat	phosphoribosyl pyrophosphate amidotransferase	-0.755045	0.0335381	LG23
C. sp "dwarf jumbo"	Combined	Female	rpp21	ribonuclease P/MRP subunit p21	-0.996974	0.0488922	LG23
C. sp "dwarf jumbo"	Combined	Male	slc19a2	solute carrier family 19 member 2	1.12284	0.0256733	LG23
C. sp "dwarf jumbo"	Combined	Male	spp2	secreted phosphoprotein 2	1.33613	0.0291498	LG23
C. sp "dwarf jumbo"	Combined	Male	tp63	tumor protein p63	0.722715	0.0195056	LG23
C. sp "dwarf jumbo"	Combined	Female	usp13	ubiquitin specific peptidase 13	-0.786379	0.0189446	LG23
C. sp "dwarf jumbo"	Combined	Female	wdr12	WD repeat domain 12	-0.331996	0.0481533	LG23
C. sp "dwarf jumbo"	Gonads	Female	abcb10	ATP binding cassette subfamily B member 10	-1.48322	5.72906e-06	LG01
C. sp "dwarf jumbo"	Gonads	Female	abhd17c	abhydrolase domain containing 17C	-3.05376	1.09442e-52	LG01
C. sp "dwarf jumbo"	Gonads	Male	adamts17	ADAM metallopeptidase with thrombospondin type 1 motif 17	1.97434	1.37183e-08	LG01
C. sp "dwarf jumbo"	Gonads	Female	adamts18	ADAM metallopeptidase with thrombospondin type 1 motif 18	-1.10839	0.0109778	LG01
C. sp "dwarf jumbo"	Gonads	Female	adcy7	adenylate cyclase 7	-1.6745	3.61992e-21	LG01
C. sp "dwarf jumbo"	Gonads	Female	ahctf1	AT-hook containing transcription factor 1	-1.09863	1.34897e-20	LG01
C. sp "dwarf jumbo"	Gonads	Male	akap13	A-kinase anchoring protein 13	0.867023	3.076e-07	LG01
C. sp "dwarf jumbo"	Gonads	Female	aktip	AKT interacting protein	-3.20802	2.72614e-91	LG01
C. sp "dwarf jumbo"	Gonads	Female	amfr	autocrine motility factor receptor	-2.13608	8.93631e-50	LG01
C. sp "dwarf jumbo"	Gonads	Female	ampd3	adenosine monophosphate deaminase 3	-6.0248	6.13236e-95	LG01
C. sp "dwarf jumbo"	Gonads	Male	ankdd1a	ankyrin repeat and death domain containing 1A	3.45025	7.93222e-08	LG01
C. sp "dwarf jumbo"	Gonads	Male	ankrd11	ankyrin repeat domain 11	0.580135	2.17889e-05	LG01
C. sp "dwarf jumbo"	Gonads	Female	ano9	anoctamin 9	-5.30109	3.3319e-147	LG01
C. sp "dwarf jumbo"	Gonads	Female	anp32a	acidic nuclear phosphoprotein 32 family member A	-2.33732	1.97321e-28	LG01
C. sp "dwarf jumbo"	Gonads	Male	anxa2	annexin A2	2.49236	4.45473e-09	LG01
C. sp "dwarf jumbo"	Gonads	Female	ap1g1	adaptor related protein complex 1 subunit gamma 1	-1.30991	1.66619e-19	LG01
C. sp "dwarf jumbo"	Gonads	Female	apip	APAF1 interacting protein	-1.62866	6.7558e-17	LG01
C. sp "dwarf jumbo"	Gonads	Male	arfgap2	ADP ribosylation factor GTPase activating protein 2	0.466489	0.00207908	LG01
C. sp "dwarf jumbo"	Gonads	Female	arl14ep	ADP ribosylation factor like GTPase 14 effector protein	-1.64586	1.50264e-11	LG01
C. sp "dwarf jumbo"	Gonads	Female	arnt2	aryl hydrocarbon receptor nuclear translocator 2	-0.415459	0.0035117	LG01
C. sp "dwarf jumbo"	Gonads	Female	asb7	ankyrin repeat and SOCS box containing 7	-0.77333	0.0094984	LG01
C. sp "dwarf jumbo"	Gonads	Female	atic	5-aminoimidazole-4-carboxamide ribonucleotide formyltransferase/IMP cyclohydrolase	-3.2933	9.94624e-87	LG01
C. sp "dwarf jumbo"	Gonads	Female	atmin	ATM interactor	-1.71476	9.20836e-08	LG01
C. sp "dwarf jumbo"	Gonads	Male	baz2b	bromodomain adjacent to zinc finger domain 2B	2.7913	2.8994e-68	LG01
C. sp "dwarf jumbo"	Gonads	Female	bbox1	gamma-butyrobetaine hydroxylase 1	-0.587117	0.0208816	LG01
C. sp "dwarf jumbo"	Gonads	Male	bbs4	Bardet-Biedl syndrome 4	5.55416	1.0213e-35	LG01
C. sp "dwarf jumbo"	Gonads	Female	bloc1s6	biogenesis of lysosomal organelles complex 1 subunit 6	-1.08689	3.07624e-09	LG01
C. sp "dwarf jumbo"	Gonads	Female	blzf1	basic leucine zipper nuclear factor 1	-1.02739	2.309e-05	LG01
C. sp "dwarf jumbo"	Gonads	Female	bola3	bolA family member 3	-3.02579	2.31782e-47	LG01
C. sp "dwarf jumbo"	Gonads	Female	btbd1	BTB domain containing 1	-0.537462	0.00823429	LG01
C. sp "dwarf jumbo"	Gonads	Female	btbd10	BTB domain containing 10	-0.972611	8.94441e-09	LG01
C. sp "dwarf jumbo"	Gonads	Male	c1qtnf4	C1q and TNF related 4	1.62386	0.0099721	LG01
C. sp "dwarf jumbo"	Gonads	Male	calml4	calmodulin like 4	3.26124	0.0014484	LG01
C. sp "dwarf jumbo"	Gonads	Female	cars	cysteinyl-tRNA synthetase	-1.9295	5.31e-24	LG01
C. sp "dwarf jumbo"	Gonads	Female	casc4	cancer susceptibility 4	-1.33264	1.87978e-07	LG01
C. sp "dwarf jumbo"	Gonads	Male	cbfa2t3	CBFA2/RUNX1 translocation partner 3	1.55188	0.00447517	LG01
C. sp "dwarf jumbo"	Gonads	Male	ccdc102a	coiled-coil domain containing 102A	3.78883	5.06954e-17	LG01
C. sp "dwarf jumbo"	Gonads	Female	ccnd1	cyclin D1	-5.50874	6.60155e-131	LG01
C. sp "dwarf jumbo"	Gonads	Female	ccne1	cyclin E1	-4.92461	1.86333e-111	LG01
C. sp "dwarf jumbo"	Gonads	Male	ccpg1	cell cycle progression 1	3.4706	1.43746e-39	LG01
C. sp "dwarf jumbo"	Gonads	Male	ccsap	centriole, cilia and spindle associated protein	0.704749	0.049943	LG01
C. sp "dwarf jumbo"	Gonads	Female	cd276	CD276 molecule	-0.77342	0.0106382	LG01
C. sp "dwarf jumbo"	Gonads	Male	cd81	CD81 molecule	0.532977	0.0149531	LG01
C. sp "dwarf jumbo"	Gonads	Male	cdh8	cadherin 8	2.47698	0.0130649	LG01
C. sp "dwarf jumbo"	Gonads	Male	cdyl2	chromodomain Y like 2	1.91601	0.000122913	LG01
C. sp "dwarf jumbo"	Gonads	Female	cebpg	CCAAT enhancer binding protein gamma	-0.833723	0.000352744	LG01
C. sp "dwarf jumbo"	Gonads	Male	cemip	cell migration inducing hyaluronidase 1	2.52217	3.70495e-10	LG01
C. sp "dwarf jumbo"	Gonads	Male	cenpf	centromere protein F	1.58557	7.34747e-14	LG01
C. sp "dwarf jumbo"	Gonads	Female	cenpn	centromere protein N	-2.3675	1.50165e-43	LG01
C. sp "dwarf jumbo"	Gonads	Male	cep89	centrosomal protein 89	6.89583	2.6819e-59	LG01
C. sp "dwarf jumbo"	Gonads	Male	cfap70	cilia and flagella associated protein 70	8.63721	6.24811e-58	LG01
C. sp "dwarf jumbo"	Gonads	Female	chd9	chromodomain helicase DNA binding protein 9	-0.800781	8.79834e-06	LG01
C. sp "dwarf jumbo"	Gonads	Male	chrna5	cholinergic receptor nicotinic alpha 5 subunit	7.22144	4.52117e-08	LG01
C. sp "dwarf jumbo"	Gonads	Male	chst1	carbohydrate sulfotransferase 1	3.03774	9.60143e-05	LG01
C. sp "dwarf jumbo"	Gonads	Male	cmtm3	CKLF like MARVEL transmembrane domain containing 3	3.04245	1.88937e-15	LG01
C. sp "dwarf jumbo"	Gonads	Male	cmtm4	CKLF like MARVEL transmembrane domain containing 4	2.74937	6.21447e-08	LG01
C. sp "dwarf jumbo"	Gonads	Female	cmtr2	cap methyltransferase 2	-3.71693	8.59969e-105	LG01
C. sp "dwarf jumbo"	Gonads	Female	cnep1r1	CTD nuclear envelope phosphatase 1 regulatory subunit 1	-2.20475	3.34523e-24	LG01
C. sp "dwarf jumbo"	Gonads	Female	cnst	consortin, connexin sorting protein	-0.464137	0.0233571	LG01
C. sp "dwarf jumbo"	Gonads	Female	cog4	component of oligomeric golgi complex 4	-0.541733	0.00543786	LG01
C. sp "dwarf jumbo"	Gonads	Female	cog8	component of oligomeric golgi complex 8	-1.16024	1.51374e-05	LG01
C. sp "dwarf jumbo"	Gonads	Female	copb1	coatomer protein complex subunit beta 1	-0.833902	5.63304e-09	LG01
C. sp "dwarf jumbo"	Gonads	Female	cpeb1	cytoplasmic polyadenylation element binding protein 1	-4.35032	2.85586e-99	LG01
C. sp "dwarf jumbo"	Gonads	Female	cpne7	copine 7	-2.31161	0.000180466	LG01
C. sp "dwarf jumbo"	Gonads	Male	crispld2	cysteine rich secretory protein LCCL domain containing 2	2.6164	3.44707e-07	LG01
C. sp "dwarf jumbo"	Gonads	Male	crtc3	CREB regulated transcription coactivator 3	1.98191	1.50612e-17	LG01
[truncated: 85,606 more rows]

## Sheet: Table S5
Table S5 Results of the Fisher’s exact test to investigate if sex-biased genes are more likely to be located on sex chromosomes than autosomes. Table contains the results of the Fisher’s exact test testing for the enrichment of SBGs, MBGs, and FBGs in both the tissue-combined model, as well as the tissue-specific models. MBGs = male-biased genes, FBGs = female-biased genes, UBGs = unbiased genes,…
Species	SexChr	Tissue	P-value (FBGs)	P-value (MBGs)	P-value (SBGs)	FBGs on sex chromosome	MBGs on sex chromosome	SBGs on sex chromosome	UBGs on sex chromosome	FBGs on autosomes	MBGs on autosomes	SBGs on autosomes	UBGs on autosomes
C. sp “dwarf jumbo”	LG05	Tissue Combined	1.50331e-05	0.044909	1.49028e-05	71	64	135	971	800	997	1797	19868
C. sp “dwarf jumbo”	LG05	Gonads	0.857923	0.826398	1	356	409	765	206	940	8248	15161	4078
C. sp “dwarf jumbo”	LG05	Brain	0.21734	0.769674	0.807744	3	2	5	812	958	57	86	15319
C. sp “dwarf jumbo”	LG05	Gills	5.68387e-05	0.201015	6.48889e-05	8	2	10	943	965	15	36	18353
C. sp “dwarf jumbo”	LG05	Liver	0.00320627	0.00693415	9.9115e-05	20	19	39	635	2138	174	354	12087
C. sp “dwarf jumbo”	LG05	Jaw	0.0567641	0.480941	0.408079	17	6	23	807	6913	161	348	14640
C. leptosoma	LG05	Tissue Combined	0.0153804	0.0404677	0.00194099	65	62	127	1013	29	940	1880	20443
C. leptosoma	LG13	Tissue Combined	0.0420353	0.041717	0.00438673	47	47	94	734	21	955	1913	20722
C. leptosoma	LG05	Gonads	0.104509	0.405048	0.153969	346	342	688	325	180	6754	13165	6868
C. leptosoma	LG13	Gonads	0.080148	0.0340141	0.0269203	256	277	533	233	187	6819	13320	6960
C. leptosoma	LG05	Brain	0.182478	1	0.22263	1	0	1	954	6849	1	4	18485
C. leptosoma	LG13	Brain	1	1	1	0	0	0	718	17	1	5	18721
C. leptosoma	LG05	Gills	0.000102849	0.529427	0.00137939	5	1	6	986	44	14	20	19144
C. leptosoma	LG13	Gills	0.0549996	0.414965	0.0618603	2	1	3	706	67	14	23	19424
C. microlepidotus	LG05	Tissue Combined	0.0198408	0.00056031	7.23027e-05	65	71	136	1000	14	913	1878	20383
C. microlepidotus	LG05	Gonads	0.964672	1	1	347	392	739	218	6789	7688	14537	4284
C. microlepidotus	LG05	Brain	1	1.34786e-06	0.000165317	0	9	9	895	35	15	32	16986
C. microlepidotus	LG05	Gills	0.101924	0.479784	0.144287	5	3	8	843	219	40	84	15794
C. microlepidotus	LG05	Liver	0.783526	0.190526	0.276684	4	11	15	726	164	138	205	13555
C. microlepidotus	LG05	Jaw	0.544759	0.00171135	0.00447885	1	6	7	895	2	20	34	16628
P. nigripinnis	LG15	Tissue Combined	0.109615	0.240349	0.064835	111	126	237	797	6411	2562	4700	18196
P. nigripinnis	LG15	Gonads	0.0226715	0.0304989	0.012802	332	383	715	219	6501	7949	14738	5490
P. nigripinnis	LG15	Brain	0.405679	0.250914	1	0	3	3	754	3	36	71	16200
P. nigripinnis	LG15	Gills	0.41234	0.173806	0.145307	12	16	28	682	4	257	476	15457
P. nigripinnis	LG15	Liver	0.0481158	0.143739	0.0226565	14	18	32	610	6	255	419	12604
P. nigripinnis	LG15	Jaw	1	1	1	0	0	0	814	9	1	3	18178

## Sheet: Table S6
Table S6 Proportion of sex-biased genes on each chromosome. The table depicts the number of male-based genes (MBGs) and female-biased genes (FBGs) on each chromosome as well as the proportion they represent for the tissue combined model.
Species	Chromosome	MBGs	FBGs	Total number of genes	Proportion of MBGs	Proportion of FBGs
C. sp. "dwarf jumbo"	LG01	41	36	978	0.041922290388548100	0.03680981595092030
C. sp. "dwarf jumbo"	LG02	31	37	867	0.03575547866205310	0.04267589388696660
C. sp. "dwarf jumbo"	LG03	54	45	1755	0.03076923076923080	0.02564102564102560
C. sp. "dwarf jumbo"	LG04	41	44	1249	0.03282626100880710	0.03522818254603680
C. sp. "dwarf jumbo"	LG05	64	71	1186	0.05396290050590220	0.05986509274873520
C. sp. "dwarf jumbo"	LG06	61	38	1255	0.04860557768924300	0.030278884462151400
C. sp. "dwarf jumbo"	LG07	95	50	2034	0.04670599803343170	0.024582104228121900
C. sp. "dwarf jumbo"	LG08	55	23	958	0.05741127348643010	0.024008350730688900
C. sp. "dwarf jumbo"	LG09	37	28	821	0.04506699147381240	0.0341047503045067
C. sp. "dwarf jumbo"	LG10	37	29	984	0.037601626016260200	0.029471544715447200
C. sp. "dwarf jumbo"	LG11	49	41	1211	0.04046242774566470	0.033856317093311300
C. sp. "dwarf jumbo"	LG12	49	53	1165	0.04206008583690990	0.045493562231759700
C. sp. "dwarf jumbo"	LG13	43	20	870	0.04942528735632180	0.022988505747126400
C. sp. "dwarf jumbo"	LG14	44	32	1019	0.04317958783120710	0.03140333660451420
C. sp. "dwarf jumbo"	LG15	45	42	1084	0.04151291512915130	0.03874538745387450
C. sp. "dwarf jumbo"	LG16	44	31	886	0.04966139954853270	0.034988713318284400
C. sp. "dwarf jumbo"	LG17	38	37	932	0.0407725321888412	0.03969957081545060
C. sp. "dwarf jumbo"	LG18	54	49	1153	0.046834345186470100	0.042497831743278400
C. sp. "dwarf jumbo"	LG19	40	37	993	0.04028197381671700	0.03726082578046320
C. sp. "dwarf jumbo"	LG20	50	43	1173	0.042625745950554100	0.03665814151747660
C. sp. "dwarf jumbo"	LG22	48	39	1026	0.04678362573099420	0.038011695906432700
C. sp. "dwarf jumbo"	LG23	41	46	1181	0.03471634208298050	0.03895004233700250
C. leptosoma	LG01	41	33	976	0.042008196721311500	0.03381147540983610
C. leptosoma	LG02	38	32	865	0.04393063583815030	0.03699421965317920
C. leptosoma	LG03	77	52	1740	0.044252873563218400	0.029885057471264400
C. leptosoma	LG04	37	63	1223	0.03025347506132460	0.05151267375306620
C. leptosoma	LG05	62	65	1182	0.05245346869712350	0.05499153976311340
C. leptosoma	LG06	58	54	1228	0.04723127035830620	0.043973941368078200
C. leptosoma	LG07	76	83	2046	0.03714565004887590	0.04056695992179860
C. leptosoma	LG08	42	33	951	0.04416403785488960	0.03470031545741330
C. leptosoma	LG09	34	36	801	0.04244694132334580	0.0449438202247191
C. leptosoma	LG10	33	39	978	0.03374233128834360	0.03987730061349690
C. leptosoma	LG11	39	53	1190	0.03277310924369750	0.04453781512605040
C. leptosoma	LG12	47	39	1169	0.04020530367835760	0.033361847733105200
C. leptosoma	LG13	47	47	857	0.05484247374562430	0.05484247374562430
C. leptosoma	LG14	37	45	990	0.03737373737373740	0.045454545454545500
C. leptosoma	LG15	35	43	1070	0.03271028037383180	0.04018691588785050
C. leptosoma	LG16	36	30	883	0.04077010192525480	0.03397508493771230
C. leptosoma	LG17	31	28	921	0.033659066232356100	0.03040173724212810
C. leptosoma	LG18	51	49	1144	0.044580419580419600	0.04283216783216780
C. leptosoma	LG19	50	45	980	0.05102040816326530	0.04591836734693880
C. leptosoma	LG20	45	48	1165	0.03862660944206010	0.041201716738197400
C. leptosoma	LG22	39	42	1012	0.038537549407114600	0.041501976284585000
C. leptosoma	LG23	47	46	1170	0.040170940170940200	0.039316239316239300
C. microlepidotus	LG01	36	34	986	0.036511156186612600	0.034482758620689700
C. microlepidotus	LG02	26	34	869	0.02991944764096660	0.039125431530494800
C. microlepidotus	LG03	68	39	1777	0.038266741699493500	0.021947101857062500
C. microlepidotus	LG04	60	56	1248	0.04807692307692310	0.04487179487179490
C. microlepidotus	LG05	71	65	1184	0.059966216216216200	0.05489864864864870
C. microlepidotus	LG06	62	64	1255	0.04940239043824700	0.05099601593625500
C. microlepidotus	LG07	59	75	2064	0.028585271317829500	0.036337209302325600
C. microlepidotus	LG08	32	46	958	0.033402922755741100	0.04801670146137790
C. microlepidotus	LG09	30	29	824	0.03640776699029130	0.03519417475728160
C. microlepidotus	LG10	37	36	995	0.0371859296482412	0.036180904522613100
C. microlepidotus	LG11	56	29	1207	0.0463960231980116	0.024026512013256000
C. microlepidotus	LG12	34	50	1169	0.0290846877673225	0.0427715996578272
C. microlepidotus	LG13	27	48	870	0.03103448275862070	0.05517241379310350
C. microlepidotus	LG14	50	49	1008	0.0496031746031746	0.04861111111111110
C. microlepidotus	LG15	55	55	1080	0.05092592592592590	0.05092592592592590
C. microlepidotus	LG16	35	32	884	0.03959276018099550	0.03619909502262440
C. microlepidotus	LG17	32	43	932	0.034334763948497900	0.046137339055794000
C. microlepidotus	LG18	49	72	1155	0.04242424242424240	0.06233766233766230
C. microlepidotus	LG19	27	29	985	0.027411167512690400	0.029441624365482200
C. microlepidotus	LG20	43	52	1171	0.036720751494449200	0.0444064901793339
C. microlepidotus	LG22	44	36	1031	0.04267701260911740	0.03491755577109600
C. microlepidotus	LG23	51	57	1180	0.043220338983050800	0.048305084745762700
P. nigripinnis	LG01	128	96	1007	0.12711022840119200	0.09533267130089380
P. nigripinnis	LG02	97	77	898	0.10801781737193800	0.08574610244988860
P. nigripinnis	LG03	199	86	1816	0.10958149779735700	0.0473568281938326
P. nigripinnis	LG04	117	139	1272	0.09198113207547170	0.10927672955974800
P. nigripinnis	LG05	145	105	1213	0.11953833470733700	0.08656224237427870
P. nigripinnis	LG06	134	117	1276	0.10501567398119100	0.09169278996865200
P. nigripinnis	LG07	247	180	2063	0.11972855065438700	0.08725157537566650
P. nigripinnis	LG08	95	96	963	0.09865005192108000	0.09968847352024920
P. nigripinnis	LG09	80	64	850	0.09411764705882350	0.07529411764705880
P. nigripinnis	LG10	109	89	1011	0.10781404549950500	0.08803165182987140
P. nigripinnis	LG11	129	116	1241	0.10394842868654300	0.09347300564061240
P. nigripinnis	LG12	123	114	1181	0.10414902624894200	0.09652836579170190
P. nigripinnis	LG13	87	73	886	0.0981941309255079	0.08239277652370200
P. nigripinnis	LG14	90	81	1030	0.08737864077669900	0.07864077669902910
P. nigripinnis	LG15	126	111	1098	0.11475409836065600	0.10109289617486300
P. nigripinnis	LG16	103	70	900	0.11444444444444400	0.07777777777777780
P. nigripinnis	LG17	91	95	951	0.09568874868559410	0.09989484752891690
P. nigripinnis	LG18	126	111	1183	0.10650887573964500	0.09382924767540150
P. nigripinnis	LG19	96	96	1012	0.09486166007905140	0.09486166007905140
P. nigripinnis	LG20	131	107	1202	0.10898502495840300	0.08901830282861900
P. nigripinnis	LG22	112	104	1061	0.1055607917059380	0.09802073515551370
P. nigripinnis	LG23	123	122	1214	0.1013179571663920	0.10049423393739700
P. brieni	LG01	2	4	983	0.002034587995930820	0.004069175991861650
P. brieni	LG02	5	1	882	0.005668934240362810	0.0011337868480725600
P. brieni	LG03	5	0	1731	0.0028885037550548800	0
P. brieni	LG04	3	1	1259	0.0023828435266084200	0.00079428117553614
P. brieni	LG05	5	3	1181	0.004233700254022020	0.002540220152413210
P. brieni	LG06	3	3	1257	0.002386634844868740	0.002386634844868740
P. brieni	LG07	9	6	2057	0.004375303840544480	0.002916869227029660
P. brieni	LG08	3	0	958	0.003131524008350730	0
P. brieni	LG09	2	2	838	0.002386634844868740	0.002386634844868740
P. brieni	LG10	4	3	999	0.004004004004004000	0.003003003003003000
P. brieni	LG11	4	5	1222	0.0032733224222585900	0.004091653027823240
P. brieni	LG12	6	4	1169	0.0051325919589392600	0.003421727972626180
P. brieni	LG13	3	3	884	0.003393665158371040	0.003393665158371040
P. brieni	LG14	4	2	1026	0.003898635477582850	0.001949317738791420
P. brieni	LG15	2	6	1087	0.0018399264029438800	0.005519779208831650
P. brieni	LG16	4	2	888	0.0045045045045045000	0.0022522522522522500
P. brieni	LG17	1	0	938	0.0010660980810234500	0
P. brieni	LG18	4	2	1166	0.003430531732418530	0.0017152658662092600
P. brieni	LG19	3	3	995	0.003015075376884420	0.003015075376884420
P. brieni	LG20	7	2	1190	0.0058823529411764700	0.0016806722689075600
P. brieni	LG22	4	3	1025	0.003902439024390240	0.002926829268292680
P. brieni	LG23	4	5	1182	0.00338409475465313	0.004230118443316410

## Sheet: Table S7
Table S7 Shared sex-biased genes on sex chromosomes in Cyprichromis. This table depicts the number of shared and unique female-biased genes (FBGs) and male-biased genes (MBGs) on the sex chromosomes and autosomes for the tissue-combined model as well as the tissue-specific model, as well as the gene symbols of shared FBGs and MBGs. The table contains the results of the Fisher’s exact test testing…
Species compared	Tissue	Sex Chromosome	Shared FBGs sex chromosome	Shared FBGs autosomes	unshared FBGs sex	unshared FBGs auto	Shared MBGs sex chromosome	Shared MBGs autosome	unshared MBGs sex chromsome	unshared MBGs autosomes	Shared FBGs on sex chromosomes (gene symbols)	Shared MBGs on sex chromosomes (gene symbols)	FBG P-value	MBG P-value
Cypdwj Cyplep	Tissue combined	LG05	20	126	96	1488	11	104	104	1729	acad9, ccndbp1, ece1, eif4enif1, LOC100534483, LOC100690332, LOC100699279, LOC100699812, LOC100700270, LOC100701080, LOC100701355, LOC100702277, LOC100703959, LOC100704699, LOC100706854, LOC100712531, mdm4, nop56, nuf2, sp1	abhd6, LOC100697673, LOC100698256, LOC100704187, LOC100704329, LOC100705767, LOC100706099, LOC106098860, megf6, shisa4, tmem88b	0.00142391	0.0994369
Cypdwj Cyplep	Tissue combined	LG13	1	145	65	1519	3	112	84	1749	tspan14	gsta, LOC102081675, syndig1	0.0388765	0.482091
Cypdwj Cypmic	Tissue combined	LG05	15	147	106	1471	12	143	111	1624	aggf1, eefsec, hmga2, LOC100534483, LOC100694977, LOC100704454, LOC100711095, LOC102075988, LOC102076673, mapkapk3, mdm4, slc25a26, snrpc, traip, vamp3	abhd6, appl1, dcaf12, hdac11, LOC100695550, LOC100696627, LOC100697406, LOC100710744, LOC100711637, LOC102082412, LOC106098860, nisch	0.253876	0.49643
Cyplep Cypmic	Tissue combined	LG05	10	111	110	1683	8	88	117	1677	LOC100534483, LOC100689913, LOC100695601, LOC100696963, LOC100697401, LOC100697968, LOC100709579, LOC102080669, mdm4, wdr77	abhd6, LOC100690263, LOC100690806, LOC100696606, LOC100708059, LOC102078405, LOC106098041, LOC106098860	0.332318	0.523562
Cyplep Cypmic	Tissue combined	LG13	7	114	81	1712	2	94	70	1724	fbxo5, hells, hpse2, LOC102076403, mad2l1bp, npm3, tspan14	cyp17, gsta	0.498613	0.58103
Cypdwj Cypmic Cyplep	Tissue combined	LG05	2	27	117	2018	2	21	141	2243	LOC100534483, mdm4	abhd6, LOC106098860	0.671829	0.643767
Cypdwj Cypmic Cyplep	Tissue combined	LG13	1	28	92	2043	1	22	100	2284	tspan14	gsta	1	1
Cypdwj Cypmic Cyplep	Gonads	LG05	275	5254	92	1563	265	5141	130	2515	abhd14a, abhd14b, aggf1, akr7a2, ap5b1, atad3a, atrip, b3galt6, bap1, bcdin3d, bloc1s1, bysl, capzb, cbfa2t2, ccdc36, ccdc51, cdk5rap1, cept1, cers5, chchd4, cidec, cnpy2, cpne1, cse1l, cstf1, ctsa, dag1, dctn2, ddit3, ddx27, dennd6a, dhrs3, dnttip1, dstyk, ece1, edem1, efcc1, eif4e3, eif4enif1, eif6, emc3, espl1, fam210b, fam83c, fam83d, flnb, glrx, glt8d1, gmppb, gnl3, gnl3l, gpd1, hmga2, ikbke…	adipor1, ahcy, appl1, arfrp1, arhgap9, atp2b2, b4galnt1, cacna2d2, cadps, cdc42, cdk2, cenpp, cfap57, chd5, chl1, cish, cntn2, cpne9, dcaf12, dnah1, dnai1, dusp7, dynlrb1, elk4, eogt, epha8, fam120a, fhit, gli1, glut1, glyctk, hdac11, helz2, hemk1, hgh1, hp1bp3, idh3b, ift52, igsf21, igsf8, inpp1, itga7, itih3, kctd6, khk, kiaa1257, kif17, kif21b, klf15, lg5h3orf67, lmcd1, lmod1, LOC100689729, LO…	0.340242	1
Cypdwj Cypmic Cyplep	Brain	LG05	0	0	4	47	0	0	11	73			1	1
Cypdwj Cypmic Cyplep	Gills	LG05	0	0	16	69	0	0	4	63			1	1
Cypdwj Cyplep	Gonads	LG05	300	5678	102	1968	297	5842	157	3318	abhd14a, abhd14b, aggf1, akr7a2, alas1, ap5b1, atad3a, atrip, b3galt6, bap1, bcdin3d, bloc1s1, bysl, capzb, cast, cbfa2t2, ccdc36, ccdc51, ccdc71, ccndbp1, cdk5rap1, cept1, cers5, chchd4, cidec, cnpy2, cpne1, cse1l, cstf1, ctsa, cytl1, dag1, dctn2, ddit3, ddx27, dennd6a, dhrs3, dnttip1, dstyk, ece1, edem1, efcc1, eif4e3, eif4enif1, eif6, emc3, espl1, fam210b, fam83c, fam83d, flnb, glrx, glt8d1, g…	adipor1, ahcy, appl1, arfrp1, arhgap9, atp2b2, b4galnt1, cacna2d2, cadps, cdc42, cdk2, cenpp, cfap57, chd5, chl1, cish, cntn2, cplane2, cpne9, dcaf12, dnah1, dnai1, dusp7, dynlrb1, elk4, eogt, epha8, fam120a, fhit, gli1, glut1, glyctk, hdac11, helz2, hemk1, hgh1, hp1bp3, idh3b, ift52, igsf21, igsf8, inpp1, itga7, itih3, kbtbd8, kctd6, khk, kiaa1257, kif17, kif21b, klf15, lg5h3orf67, lmcd1, lmod1,…	0.906869	0.515367
Cypdwj Cyplep	Brain	LG05	0	0	4	32	0	0	2	58			1	1
Cypdwj Cyplep	Gills	LG05	1	0	11	27	1	1	1	27	ccndbp1	LOC100705767	0.307692	0.131034
Cyplep Cypmic	Gonads	LG05	284	5523	125	2214	283	5479	168	3484	abhd14a, abhd14b, aggf1, akr7a2, ap5b1, atad3a, atrip, b3galt6, bap1, bcdin3d, bloc1s1, bysl, capzb, cbfa2t2, ccdc36, ccdc51, cdk5rap1, cept1, cers5, chchd4, cidec, cnpy2, cpne1, cse1l, cstf1, ctsa, dag1, dctn2, ddit3, ddx27, dennd6a, dhrs3, dnttip1, dstyk, ece1, edem1, efcc1, eif4e3, eif4enif1, eif6, emc3, espl1, fam210b, fam83c, fam83d, fblim1, flnb, glrx, glt8d1, gmppb, gnl3, gnl3l, gpd1, hmga…	adipor1, ahcy, appl1, arfrp1, arhgap9, atp2b2, b4galnt1, cacna2d2, cadps, cdc42, cdk2, cenpp, cfap57, chd5, chl1, cish, cntn2, cpne9, dcaf12, dnah1, dnai1, dusp7, dynlrb1, elk4, eogt, epha8, fam120a, fhit, gli1, glut1, glyctk, hdac11, helz2, hemk1, hgh1, hp1bp3, idh3b, ift52, igsf21, igsf8, inpp1, itga7, itih3, kctd6, khk, kiaa1257, kif17, kif21b, klf15, lg5h3orf67, lmcd1, lmod1, LOC100689729, LO…	0.400499	0.519808
Cyplep Cypmic	Brain	LG05	0	0	1	20	0	0	9	16			1	1
Cyplep Cypmic	Gills	LG05	0	0	10	50	0	0	4	54			1	1
Cypdwj Cypmic	Gonads	LG05	307	5985	89	1792	324	6478	153	2980	abhd14a, abhd14b, aggf1, akr7a2, ap5b1, arfgap1, atad3a, atg7, atrip, atxn7, b3galt6, bap1, bcdin3d, bloc1s1, bysl, capzb, cbfa2t2, ccdc36, ccdc51, cdk5rap1, cept1, cers5, chchd4, cidec, cnpy2, cpne1, cse1l, cstf1, ctsa, dag1, dctn2, ddi2, ddit3, ddx27, dennd6a, dhrs3, dnttip1, dstyk, ece1, edem1, eefsec, efcc1, eif4b, eif4e3, eif4enif1, eif6, emc3, espl1, fam210b, fam83c, fam83d, flnb, glrx, glt…	abhd6, acy1, adipor1, ahcy, appl1, arfrp1, arhgap9, arhgef10l, arhgef3, atp2b2, b4galnt1, cacna2d2, cadps, cass4, cdc42, cdk2, cenpp, cfap57, chd5, chl1, cish, cldn19, cntn2, col7a1, cpne9, crbn, dcaf12, dnah1, dnai1, dusp7, dynlrb1, ecm2, elk4, eogt, epha8, fam120a, fhit, foxp1, gli1, glut1, glyctk, hdac11, helz2, hemk1, hgh1, hp1bp3, idh3b, iffo2, ift52, igsf21, igsf8, inpp1, itga7, itih3, kctd…	0.854342	0.800744
Cypdwj Cypmic	Brain	LG05	0	1	3	44	0	0	11	72			1	1
Cypdwj Cypmic	Gills	LG05	0	1	13	63	0	2	5	51			1	1
Cypdwj Cypmic	Liver	LG05	2	15	20	217	3	21	24	270	LOC100696601, LOC100704699	LOC100701851, LOC100706281, LOC102082412	0.648087	0.442392
Cypdwj Cypmic	Jaw	LG05	0	2	18	197	0	7	12	167			1	1

## Sheet: Table S8
Table S8 Rank-rank hypergeometric overlap (RRHO) analyses of sex-biased genes. The table shows a summary of the results of RRHO based on sex-biased genes (SBGs) derived by DESeq2 and the tissue-combined model. Abbreviations for species names are as follows Cypdwj = C. sp “dwarf jumbo”; Cyplep = C. leptosoma; Cypmic = C. microlepdotus; Pcynig = P. nigripinnis.
Species compared	Chromosome	Spearman's ρ	Number of genes included in test	Total concordantly expressed genes	Percentage of concordantly expressed genes RRHO	Total concordantly female-biased RRHO genes	Number of FBGs according to DESEq2 in both species that have also concordantly female-biased expression in RRHO	Number of shared DESeq2 FBGs in both species	Total concordantly male-biased RRHO genes	Number of MBGs according to DESEq2 in both species that have also concordantly male-biased expression in RRHO	Number of shared DESeq2 MBGs in both species
Cypdwj Cyplep	All	0.694	21999	15598	70.9032	7232	146	146	8366	115	115
Cypdwj Cyplep	LG05	0.693	1085	668	61.5668	309	20	20	359	11	11
Cypdwj Cyplep	LG13	0.712	791	543	68.6473	278	1	1	265	3	3
Cypdwj Cyplep	LG15	0.713	947	713	75.2904	366	6	6	347	1	1
Cypdwj Cypmic	All	0.653	22382	16137	72.0981	7709	162	162	8428	155	155
Cypdwj Cypmic	LG05	0.663	1093	756	69.1674	387	15	15	369	12	12
Cypdwj Cypmic	LG13	0.706	803	517	64.3836	286	5	5	231	5	5
Cypdwj Cypmic	LG15	0.661	976	598	61.2705	263	8	8	335	13	13
Cypdwj Pcynig	All	0.585	22031	14186	64.3911	6326	256	256	7860	204	204
Cypdwj Pcynig	LG05	0.597	1070	667	62.3364	316	18	18	351	14	14
Cypdwj Pcynig	LG13	0.59	790	428	54.1772	186	6	6	242	7	7
Cypdwj Pcynig	LG15	0.573	951	561	58.9905	274	13	13	287	9	9
Cyplep Cypmic	All	0.675	22375	15823	70.7173	7262	121	121	8561	96	96
Cyplep Cypmic	LG05	0.627	1097	646	58.8879	320	10	10	326	8	8
Cyplep Cypmic	LG13	0.685	804	505	62.8109	242	7	7	263	2	2
Cyplep Cypmic	LG15	0.691	960	657	68.4375	316	7	7	341	0	0
Cyplep Pcynig	All	0.679	22363	14295	63.9226	5903	317	317	8392	270	270
Cyplep Pcynig	LG05	0.638	1090	666	61.1009	292	20	20	374	20	20
Cyplep Pcynig	LG13	0.673	797	452	56.7127	198	11	11	254	10	10
Cyplep Pcynig	LG15	0.69	956	590	61.7155	265	17	17	325	14	14
Cypmic Pcynig	All	0.618	22487	14297	63.579	6189	323	323	8108	241	241
Cypmic Pcynig	LG05	0.617	1093	668	61.1162	318	18	18	350	18	18
Cypmic Pcynig	LG13	0.612	799	418	52.3154	178	9	9	240	6	6
Cypmic Pcynig	LG15	0.657	976	610	62.5	282	26	26	328	15	15

## Sheet: Table S9
Table S9 Sex-biased genes (SBGs) under directional selection. The table contains male-biased genes (MBGs) and female-biased genes (FBGs) out of all tissue-specific differential gene expression models on sex chromosomes and autosomes and their indication of directional selection and regulation.
Species	Tissue	Sex	Sex-biased gene direction	Number of downregulated SBGs	Number of SBGs under non-directional selection	Number of upregulated SBGs	Total SBGs under directional selection	Number of downregulated SBGs on sex chromosome	Number of SBGs under non-directional selection on sex chromosome	Number of upregulated SBGs on sex chromosome
C. sp. "dwarf jumbo"	Gonads	Male	MBGs	869	5090	1860	2729	48	248	76
			FBGs	1172	4822	1110	2282	58	225	62
		Female	MBGs	2183	4781	560	2743	110	235	30
			FBGs	1400	3968	1751	3151	70	195	81
	Brain	Male	MBGs	2	44	16	18	1	1	0
			FBGs	6	24	3	9	0	3	1
		Female	MBGs	31	30	1	32	1	1	0
			FBGs	3	6	24	27	0	2	2
	Gills	Male	MBGs	0	9	6	6	0	1	0
			FBGs	12	12	1	13	3	3	1
		Female	MBGs	8	3	4	12	1	0	0
			FBGs	0	13	12	12	0	4	3
	Liver	Male	MBGs	11	129	34	45	1	8	8
			FBGs	34	131	17	51	2	14	0
		Female	MBGs	82	81	11	93	4	10	3
			FBGs	2	39	143	145	0	4	12
	Jaw	Male	MBGs	6	119	27	33	1	2	1
			FBGs	48	121	16	64	2	13	0
		Female	MBGs	100	47	4	104	2	2	0
			FBGs	3	100	82	85	0	9	6
C. leptosoma (LG05)	Gonads	Male	MBGs	387	4381	1529	1916	17	216	73
			FBGs	353	5007	1148	1501	27	235	74
		Female	MBGs	881	4406	870	1751	50	214	40
			FBGs	1326	3462	1743	3069	71	169	96
	Brain	Male	MBGs	0	0	1	1	0	0	0
			FBGs	1	1	1	2	0	0	1
		Female	MBGs	0	1	0	0	0	0	0
			FBGs	0	0	3	3	0	0	1
	Gills	Male	MBGs	2	3	5	7	0	1	0
			FBGs	5	1	2	7	4	0	0
		Female	MBGs	5	3	2	7	1	0	0
			FBGs	1	4	4	5	1	1	2
C. leptosoma (LG13)	Gonads	Male	MBGs	387	4381	1529	1916	21	175	54
			FBGs	353	5007	1148	1501	9	199	42
		Female	MBGs	881	4406	870	1751	37	178	29
			FBGs	1326	3462	1743	3069	58	120	72
	Brain	Male	MBGs	0	0	1	1	0	0	0
			FBGs	1	1	1	2	0	0	0
		Female	MBGs	0	1	0	0	0	0	0
			FBGs	0	0	3	3	0	0	0
	Gills	Male	MBGs	2	3	5	7	1	0	0
			FBGs	5	1	2	7	0	0	1
		Female	MBGs	5	3	2	7	1	0	0
			FBGs	1	4	4	5	0	0	1
C. microlepidotus	Gonads	Male	MBGs	989	4283	2140	3129	54	205	105
			FBGs	1140	4532	1348	2488	46	214	76
		Female	MBGs	1796	4713	686	2482	110	211	35
			FBGs	1400	3614	2035	3435	72	169	95
	Brain	Male	MBGs	0	8	6	6	2	2	0
			FBGs	6	7	1	7	0	0	0
		Female	MBGs	7	7	0	7	2	2	0
			FBGs	1	3	10	11	0	0	0
	Gills	Male	MBGs	5	15	17	22	0	0	3
			FBGs	13	23	6	19	4	0	1
		Female	MBGs	13	14	5	18	2	1	0
			FBGs	2	19	21	23	1	3	1
	Liver	Male	MBGs	10	68	48	58	1	4	5
			FBGs	22	31	2	24	1	1	0
		Female	MBGs	17	70	38	55	3	5	2
			FBGs	3	46	12	15	0	2	0
	Jaw	Male	MBGs	0	12	8	8	0	3	3
			FBGs	2	8	4	6	0	1	0
		Female	MBGs	9	10	1	10	4	2	0
			FBGs	1	5	8	9	0	1	0
P. brieni	Gonads	Male	MBGs	915	5059	757	1672	NA	NA	NA
			FBGs	2177	4074	167	2344	NA	NA	NA
		Female	MBGs	716	5257	566	1282	NA	NA	NA
			FBGs	790	4196	1457	2247	NA	NA	NA
	Brain	Male	MBGs	0	6	11	11	NA	NA	NA
			FBGs	0	0	0	0	NA	NA	NA
		Female	MBGs	10	6	1	11	NA	NA	NA
			FBGs	0	0	0	0	NA	NA	NA
	Gills	Male	MBGs	0	0	0	0	NA	NA	NA
			FBGs	0	1	0	0	NA	NA	NA
		Female	MBGs	0	0	0	0	NA	NA	NA
			FBGs	0	1	0	0	NA	NA	NA
	Liver	Male	MBGs	4	33	8	12	NA	NA	NA
			FBGs	10	8	3	13	NA	NA	NA
		Female	MBGs	10	25	6	16	NA	NA	NA
			FBGs	0	18	3	3	NA	NA	NA
	Jaw	Male	MBGs	0	2	4	4	NA	NA	NA
			FBGs	0	1	0	0	NA	NA	NA
		Female	MBGs	2	3	1	3	NA	NA	NA
			FBGs	0	0	1	1	NA	NA	NA
P. nigripinnis	Gonads	Male	MBGs	724	4690	1814	2538	33	236	70
			FBGs	435	4567	1964	2399	23	205	95
		Female	MBGs	1169	5053	808	1977	56	241	32
			FBGs	1012	4310	1648	2660	50	200	74
	Brain	Male	MBGs	4	13	16	20	0	1	2
			FBGs	12	6	4	16	0	0	0
		Female	MBGs	23	9	1	24	2	1	0
			FBGs	0	9	13	13	0	0	0
	Gills	Male	MBGs	23	99	147	170	0	4	11
			FBGs	82	132	11	93	4	8	0
		Female	MBGs	89	126	54	143	5	6	4
			FBGs	19	88	118	137	1	4	7
	Liver	Male	MBGs	23	152	70	93	2	9	6
			FBGs	29	74	35	64	1	10	1
		Female	MBGs	79	122	44	123	6	9	2
			FBGs	2	79	57	59	1	7	4
	Jaw	Male	MBGs	0	0	0	0	0	0	0
			FBGs	1	1	0	1	0	0	0
		Female	MBGs	0	0	0	0	0	0	0
			FBGs	0	0	2	2	0	0	0

## Sheet: Table S10
Table S10 Results of Fisher's exact test to investigate directional selection of sex-biased genes in males and females. The table shows results of Fisher’s exact test to investigate if male-biased genes (MBGs) and female-biased genes (FBGs) were more likely to be under putative directional selection in males and females. Significant p-values are in bold.
Species	Sex	Tissue	P-value (testing FBGs in females; MBGs in males)	P-value (testing MBGs in females; FBGs in males)
C. sp "dwarf jumbo"	Male	Gonads	1.9e-06	0.08341
		Brain	0.666	1
		Gills	0.1372	0.003132
		Liver	0.019	0.002161
		Jaw	0.763	1.45e-05
	Female	Gonads	2.73e-15	0.9349
		Brain	1.27e-07	0.0167
		Gills	0.2187	0.0006774
		Liver	<0.0000001269	0.1259
		Jaw	3.43e-06	< 2.2e-16
C. leptosoma	Male	Gonads	2.28e-12	0.01931
		Brain	0.3045	0.2217
		Gills	0.2055	0.02976
	Female	Gonads	< 2.2e-16	8.54e-14
		Brain	0.02962	1
		Gills	0.1733	0.03715
C. microlepidotus	Male	Gonads	1.62e-13	0.8381
		Brain	0.7825	0.4058
		Gills	0.02772	0.5315
		Liver	1.9e-07	0.00236
		Jaw	0.636	0.5717
	Female	Gonads	< 2.2e-16	7.05e-05
		Brain	0.0001735	0.1348
		Gills	0.0005157	3.22e-05
		Liver	0.08113	0.07502
		Jaw	0.005033	0.04274
P. brieni	Male	Gonads	0.4344	< 2.2e-16
		Brain	0.008864	1
		Gills	1	1
		Liver	0.4725	0.0001021
		Jaw	0.03925	1
	Female	Gonads	< 2.2e-16	9.89e-14
		Brain	1	0.00959
		Gills	1	1
		Liver	0.444	0.02333
		Jaw	0.2551	0.1775
P. nigripinnis	Male	Gonads	0.02376	0.143
		Brain	0.7262	0.1344
		Gills	2.01e-09	0.3446
		Liver	0.266	0.2605
		Jaw	1	0.4384
	Female	Gonads	< 2.2e-16	0.8373
		Brain	0.009013	1.04e-06
		Gills	2.07e-07	0.001532
		Liver	0.001391	4.86e-11
		Jaw	0.5017	1

[truncated: 1 more sheets: Table S11]
